# Supplementary material for: Uncovering the history of recombination and population structure in western Canadian stripe rust populations through mating type alleles
Source: BMC Biol. 2023 Oct 25;21:233. doi: 10.1186/s12915-023-01717-9 (PMC10601111; doi:10.1186/s12915-023-01717-9)
Supplement: Supplementary file 1 — Additional file 1. Datasets generated or used in this study. List of datasets generated or used in this study organised by sample name. Including year of sampling, country of origin, NCBI SRR, assigned clade, and assigned mating types. [file 12915_2023_1717_MOESM1_ESM.xlsx]

## Sheet: Supplementary_table_beta
Sample ID	Year of collection	Species	f. sp	Origin	STRUCTURE group	Read type	Nucleotide type	Mating_types	SRR	Experiment	Reference	Gbp in dataset	Gbp mapped to genome	Total_reads	Mapped_once_reads	Percent reads aligned to Pst130 genome	Genes with >3 coverage/bp	Kraken2 % reads Pst derived	Kraken2 % reads Viridiplantae derived	Verdict - keep/exclude from analysis
Chile_18	2014	Puccinia striiformis	tritici	Chile	PstS0	Paired Illumina	RNAseq	4 + 5	ERR1607737	ERX1678304	Bueno-Sancho et al., 2017	4.45	0.77	17676299	2833197	28.13	10310	15.78	71.35
Chile_30	2014	Puccinia striiformis	tritici	Chile	PstS0	Paired Illumina	RNAseq	4 + 5	ERR1607738	ERX1678305	Bueno-Sancho et al., 2017	5.03	1.75	19956899	6357555	47.27	14023	35.39	49.42
Chile_4	2014	Puccinia striiformis	tritici	Chile	PstS0	Paired Illumina	RNAseq	4 + 5	ERR1607736	ERX1678303	Bueno-Sancho et al., 2017	5.73	2.41	22724823	9016383	64.64	14459	43.78	33.93
Chile_3	2014	Puccinia striiformis	tritici	Chile	PstS0	Paired Illumina	RNAseq	4 + 5	ERR1607735	ERX1678302	Bueno-Sancho et al., 2017	4.23	0.66	16770656	2430441	29.73	9775	13.66	68.87
Chile_31	2014	Puccinia striiformis	tritici	Chile	PstS0	Paired Illumina	RNAseq	4 + 5	ERR1607739	ERX1678306	Bueno-Sancho et al., 2017	4.07	1.27	16156120	4944189	57.4	12756	32.6	35.18
China_15.0573	2015	Puccinia striiformis	tritici	China	China	Paired Illumina	RNAseq	1* + ?	ERR3170258	ERX3198204	Radhakrishnan et al., 2019	4.79	2.02	23729135	10002247	68.44	13683	44.6	9.38
China_15.0574	2015	Puccinia striiformis	tritici	China	China	Paired Illumina	RNAseq	1* + ?	ERR3170259	ERX3198205	Radhakrishnan et al., 2019	4.45	1.88	22037604	9641736	72.51	13975	47.41	7.35
China_15.0579	2015	Puccinia striiformis	tritici	China	China	Paired Illumina	RNAseq	1* + ?	ERR3170260	ERX3198206	Radhakrishnan et al., 2019	3.76	1.82	18610243	9119023	68.45	13881	54.61	8.98
China_16.0144	2016	Puccinia striiformis	tritici	China	China	Paired Illumina	RNAseq	3 + 8	ERR3170276	ERX3198222	Radhakrishnan et al., 2019	3.55	1.9	17570501	8057185	70.35	13200	50.3	28.62
China_17.0208	2017	Puccinia striiformis	tritici	China	China	Paired Illumina	RNAseq	6 + 9	ERR3170233	ERX3198179	Radhakrishnan et al., 2019	6.14	2.32	20318822	8364358	57.96	15580	59.24	26.99
Divergent_11.13	2011	Puccinia striiformis	tritici	UK	Older European	Paired Illumina	RNAseq	4 + 8	SRR1583660	SRX708523	Hubbard et al., 2015	5.62	2.82	27826523	11480589	46.05	15132	46.57	51.89
Ethiopia_14.0029	2014	Puccinia striiformis	tritici	Ethiopia	Admixture	Paired Illumina	RNAseq	1 + 2	ERR1607744	ERX1678311	Bueno-Sancho et al., 2017	4.38	2.41	21664562	10206961	58.05	14969	54.03	38.61
Ethiopia_14.0030	2014	Puccinia striiformis	tritici	Ethiopia	PstS1	Paired Illumina	RNAseq	1 + 2	ERR4152485	ERX4118235	Bueno-Sancho et al., 2017	5.4	2.37	26746849	10369162	60.86	14932	43.11	36.1
Ethiopia_14.0236	2014	Puccinia striiformis	tritici	Ethiopia		Paired Illumina	RNAseq	? + ?	ERR1607746	ERX1678313	Bueno-Sancho et al., 2017	2.84	0.29	11271608	1285682	26.73	4489	6.03	74.97	Excluded
Ethiopia_14.0238	2014	Puccinia striiformis	tritici	Ethiopia	PstS1	Paired Illumina	RNAseq	1 + 2	ERR1607748	ERX1678315	Bueno-Sancho et al., 2017	4.28	0.5	16975538	2146796	28.7	7477	9.17	71.14	Kept
Ethiopia_14.0239	2014	Puccinia striiformis	tritici	Ethiopia	PstS1	Paired Illumina	RNAseq	1 + 2	ERR1607749	ERX1678316	Bueno-Sancho et al., 2017	5.1	1.07	20220968	4441065	40.87	11856	21.45	52.07
Ethiopia_14.0240	2014	Puccinia striiformis	tritici	Ethiopia	PstS1	Paired Illumina	RNAseq	1 + 2	ERR1607750	ERX1678317	Bueno-Sancho et al., 2017	5.09	2.17	20195228	8197072	61.84	14591	44.99	31.58
Ethiopia_16.0774	2016	Puccinia striiformis	tritici	Ethiopia	Southern African	Paired Illumina	RNAseq	6 + 7	ERR3170185	ERX3198131	Radhakrishnan et al., 2019	6.16	2.34	20386317	7875088	56.49	15973	51.26	33.95
Ethiopia_16.0775	2016	Puccinia striiformis	tritici	Ethiopia	Southern African	Paired Illumina	RNAseq	6 + 7	ERR3170186	ERX3198132	Radhakrishnan et al., 2019	6.7	2.43	22175514	7970646	50.92	15939	47.05	35.85
Ethiopia_16.0776	2016	Puccinia striiformis	tritici	Ethiopia	Southern African	Paired Illumina	RNAseq	6 + 7	ERR3170187	ERX3198133	Radhakrishnan et al., 2019	5.34	2.03	17670708	6670437	54.41	15438	50.22	23
Ethiopia_16.0779	2016	Puccinia striiformis	tritici	Ethiopia	Southern African	Paired Illumina	RNAseq	6 + 7	ERR3170188	ERX3198134	Radhakrishnan et al., 2019	5.67	1.91	18786493	6553126	50.82	15351	46.28	43.94
Ethiopia_17.0518	2017	Puccinia striiformis	tritici	Ethiopia	Southern African	Paired Illumina	RNAseq	6 + 7	ERR3188451	ERX3216231	Radhakrishnan et al., 2019	6.91	1.91	24854467	7142564	59.12	14875	51.73	30.45
Ethiopia_17.0532	2017	Puccinia striiformis	tritici	Ethiopia	Southern African	Paired Illumina	RNAseq	6 + 7	ERR3188458	ERX3216238	Radhakrishnan et al., 2019	7.24	0.9	26060886	2966712	27.94	11033	20.91	65.53	Kept
Poland_14.0027	2014	Puccinia striiformis	tritici	Poland	Kranich	Paired Illumina	RNAseq	5 + 6	ERR1607774	ERX1678341	Bueno-Sancho et al., 2017	5.9	3.47	29225224	13001499	57.85	15431	49.15	36.17
Sweden_15.0078	2015	Puccinia striiformis	tritici	Sweden	Kranich	Paired Illumina	RNAseq	6 + 8	ERR1607794	ERX1678361	Bueno-Sancho et al., 2017	2.37	2.16	21613247	9446383	77.89	13075	46.71	17.27
UK_13.120	2013	Puccinia striiformis	tritici	UK	Warrior	Paired Illumina	RNAseq	4 + 8	SRR1576785	SRX702534	Hubbard et al., 2015	6.32	2.77	31300260	12217913	47.88	14863	43.59	43.58
UK_FW1	?	Puccinia striiformis	tritici	UK	Warrior	Paired Illumina	RNAseq	4 + 8	ERR1607728	ERX1678295	Hubbard et al., 2015	7.84	2.97	15615471	10346041	75.98	17744	94.24	3.02
France_15.0188	2015	Puccinia striiformis	tritici	France	Older European	Paired Illumina	RNAseq	? + ?	ERR3170236	ERX3198182	Radhakrishnan et al., 2019	4.48	2.69	22183527	12229735	64.39	14799	62.3	17.1
France_15.0190	2015	Puccinia striiformis	tritici	France	Older European	Paired Illumina	RNAseq	? + ?	ERR3170238	ERX3198184	Radhakrishnan et al., 2019	5.25	3.07	25970333	13237366	64.73	14792	57.29	24.22
UK_13.09	2013	Puccinia striiformis	tritici	UK	PstS0	Paired Illumina	RNAseq	4 + 5	SRR1555740	SRX684852	Hubbard et al., 2015	6.96	3.41	34451184	13652860	45.03	15798	45.67	51.4
UK_78.66	1978	Puccinia striiformis	tritici	UK	PstS0	Paired Illumina	RNAseq	4 + 5	SRR1583680	SRX708529	Hubbard et al., 2015	4.3	3.31	21267833	14686708	80.82	15206	78.43	15.99
Germany_14.0085	2014	Puccinia striiformis	tritici	Germany	Older European	Paired Illumina	RNAseq	4 + 8	ERR1607798	ERX1678365	Bueno-Sancho et al., 2017	6.11	1.42	30263653	5341359	23.22	12463	19.64	73.65
New_Zealand_06-01	2006	Puccinia striiformis	tritici	NZ	PstS0	Paired Illumina	RNAseq	4 + 5	ERR1607743	ERX1678310	Bueno-Sancho et al., 2017	5.54	4.03	27427657	15858040	66.76	15592	66.47	29.64
New_Zealand_12-08	2012	Puccinia striiformis	tritici	NZ	PstS0	Paired Illumina	RNAseq	4 + 5	ERR1607742	ERX1678309	Bueno-Sancho et al., 2017	6.49	4.28	32105175	17247042	62.82	15850	61.18	33.09
Pakistan_ATR-1	2014	Puccinia striiformis	tritici	Pakistan	Pakistan	Paired Illumina	RNAseq	6 + 8	ERR1607732	ERX1678299	Bueno-Sancho et al., 2017	6.33	1.73	31327450	6630734	28.09	14133	23.85	70.22
Pakistan_ATR-2	2014	Puccinia striiformis	tritici	Pakistan	Pakistan	Paired Illumina	RNAseq	? + ?	ERR1607733	ERX1678300	Bueno-Sancho et al., 2017	5.74	2.02	28393517	7845899	36.17	14549	31.23	61.91
Pakistan_ATR-3	2014	Puccinia striiformis	tritici	Pakistan	Pakistan	Paired Illumina	RNAseq	6 + 8	ERR1607734	ERX1678301	Bueno-Sancho et al., 2017	6.11	1.82	30263242	7096958	30.57	14333	26.43	67.68
Pakistan_Qld-1	2014	Puccinia striiformis	tritici	Pakistan	Pakistan	Paired Illumina	RNAseq	6 + 7	ERR1607729	ERX1678296	Bueno-Sancho et al., 2017	6.07	2.26	30062606	8966818	38.07	14602	33.92	58.77
Pakistan_Qld-2	2014	Puccinia striiformis	tritici	Pakistan	Pakistan	Paired Illumina	RNAseq	6 + 7	ERR1607730	ERX1678297	Bueno-Sancho et al., 2017	6.4	2.8	31661334	11426151	45.88	15120	41.04	49.03
Pakistan_Qld-3	2014	Puccinia striiformis	tritici	Pakistan	Pakistan	Paired Illumina	RNAseq	6 + 7	ERR1607731	ERX1678298	Bueno-Sancho et al., 2017	3.37	2.09	16670317	3009929	27.38	12138	21.06	71.13
South_Africa_16.0771	2016	Puccinia striiformis	tritici	SA	Southern African	Paired Illumina	RNAseq	1 + 2	ERR3170183	ERX3198129	Radhakrishnan et al., 2019	7.19	1.4	23817907	6372943	45.78	14194	30.93	38.87
South_Africa_16.0772	2016	Puccinia striiformis	tritici	SA	Southern African	Paired Illumina	RNAseq	1 + 2	ERR3170184	ERX3198130	Radhakrishnan et al., 2019	6.97	1.47	23064245	6228165	49.28	14157	33.93	33.79
UK_France_J0085F	2000	Puccinia striiformis	tritici	France	PstS0	Paired Illumina	gDNA	4 + 5	SRR1538789	SRX671609	Hubbard et al., 2015	3.42	1.32	16938442	9785566	74.18	17731	91.85	1.77
UK_France_J02055C	2002	Puccinia striiformis	tritici	France	PstS0	Paired Illumina	gDNA	4 + 5	SRR1539205	SRX672141	Hubbard et al., 2015	1.64	0.65	8095629	4247407	67.7	17287	84.12	1.65
UK_RB1	2014	Puccinia striiformis	tritici	UK	Warrior	Paired Illumina	RNAseq	4 + 8	SRR1576813	SRX702551	Hubbard et al., 2015	2.93	1.49	19306945	11343009	67.32	11453	69.82	19.06
UK_RB2	2014	Puccinia striiformis	tritici	UK	Warrior	Paired Illumina	RNAseq	4 + 8	SRR1576814	SRX702556	Hubbard et al., 2015	2.03	1.2	13344440	8385686	73.04	11094	74.46	21.93
USA_Canada_15.0305	2015	Puccinia striiformis	tritici	USA	PstS1-related	Paired Illumina	RNAseq	1 + 3	ERR3170266	ERX3198212	Radhakrishnan et al., 2019	3.52	0.64	17407767	3541225	64.58	8375	19.46	24.85	Kept
USA_Canada_15.0306	2015	Puccinia striiformis	tritici	USA	PstS1-related	Paired Illumina	RNAseq	1 + 3	ERR3170267	ERX3198213	Radhakrishnan et al., 2019	3.59	0.58	17773410	2905624	50.2	7846	15.37	34.83	Kept
USA_Canada_15.0308	2015	Puccinia striiformis	tritici	USA	PstS1-related	Paired Illumina	RNAseq	1 + 3	ERR3170268	ERX3198214	Radhakrishnan et al., 2019	3.64	1.03	18040888	4981370	58.14	11577	29.6	28.33
USA_Canada_15.0348	2015	Puccinia striiformis	tritici	USA	PstS1-related	Paired Illumina	RNAseq	1 + 3	ERR3170244	ERX3198190	Radhakrishnan et al., 2019	3.98	1.91	19684635	8132908	56.82	13811	46.56	36.72
USA_Canada_15.0349	2015	Puccinia striiformis	tritici	USA	China	Paired Illumina	RNAseq	3 + 6	ERR3170245	ERX3198191	Radhakrishnan et al., 2019	4.59	0.63	22724957	2370526	17.62	9184	11.2	75.08	Kept
USA_Canada_15.0350	2015	Puccinia striiformis	tritici	USA	PstS1-related	Paired Illumina	RNAseq	1 + 3	ERR3170246	ERX3198192	Radhakrishnan et al., 2019	3.17	1.91	15672880	7791995	66.37	13954	56.18	27.32
USA_Canada_15.0351	2015	Puccinia striiformis	tritici	USA		Paired Illumina	RNAseq	3 + ?	ERR3170247	ERX3198193	Radhakrishnan et al., 2019	4.19	0.4	20736204	1355349	15.23	6501	6	76.58	Excluded
USA_Canada_15.0353	2015	Puccinia striiformis	tritici	USA	PstS1-related	Paired Illumina	RNAseq	1 + 3	ERR3170248	ERX3198194	Radhakrishnan et al., 2019	3.83	2.34	18959568	10016066	72.21	14236	59.39	17.65
USA_Canada_15.0354	2015	Puccinia striiformis	tritici	USA	PstS1-related	Paired Illumina	RNAseq	1 + 3	ERR3170249	ERX3198195	Radhakrishnan et al., 2019	3.31	0.63	16394159	2210571	22.81	9864	14.4	72.26	Kept
USA_Canada_15.0355	2015	Puccinia striiformis	tritici	USA		Paired Illumina	RNAseq	? + ?	ERR3170250	ERX3198196	Radhakrishnan et al., 2019	3.57	0.27	17658943	642135	11.12	3450	2.87	80.34	Excluded
USA_Canada_15.0356	2015	Puccinia striiformis	tritici	USA	PstS1-related	Paired Illumina	RNAseq	1 + 3	ERR3170251	ERX3198197	Radhakrishnan et al., 2019	4.23	2.42	20947567	10345697	62.08	14255	55.45	14.6
USA_Canada_15.0357	2015	Puccinia striiformis	tritici	USA	PstS1-related	Paired Illumina	RNAseq	1 + 3	ERR3170252	ERX3198198	Radhakrishnan et al., 2019	3.88	1.56	19222513	6234353	44.15	13773	36.45	47.85
USA_Canada_15.0360	2015	Puccinia striiformis	tritici	USA	PstS1-related	Paired Illumina	RNAseq	1 + 3	ERR3170254	ERX3198200	Radhakrishnan et al., 2019	4.63	1.35	22934559	5541106	38.74	12592	26.02	38.44
USA_Canada_15.0361	2015	Puccinia striiformis	tritici	USA	PstS1-related	Paired Illumina	RNAseq	1 + 3	ERR3170255	ERX3198201	Radhakrishnan et al., 2019	3.95	1.12	19553110	4619764	35.06	12064	25.87	14.16
USA_Canada_15.0363	2015	Puccinia striiformis	tritici	USA	PstS1-related	Paired Illumina	RNAseq	1 + 3	ERR3170256	ERX3198202	Radhakrishnan et al., 2019	4.41	2.58	21846927	11205662	68.86	14836	57.77	21.55
USA_Canada_15.0365	2015	Puccinia striiformis	tritici	USA	PstS1-related	Paired Illumina	RNAseq	1 + 3	ERR3170241	ERX3198187	Radhakrishnan et al., 2019	3.05	1	15118889	4162696	39.56	11951	30.94	5.72
USA_Canada_15.0366	2015	Puccinia striiformis	tritici	USA	PstS1-related	Paired Illumina	RNAseq	1 + 3	ERR3170242	ERX3198188	Radhakrishnan et al., 2019	3.35	1.52	16587242	6319787	59	13175	42.07	32.4
USA_Canada_15.0367	2015	Puccinia striiformis	tritici	USA	PstS1-related	Paired Illumina	RNAseq	1 + 3	ERR3170243	ERX3198189	Radhakrishnan et al., 2019	3.09	1.14	15278114	4372939	42.54	11753	31.41	51.83
USA_Canada_15.0596	2015	Puccinia striiformis	tritici	Canada	PstS1-related	Paired Illumina	RNAseq	1 + 3	ERR3170261	ERX3198207	Radhakrishnan et al., 2019	4.54	2.71	22475657	12322145	79.99	14882	61.26	10.89
USA_Canada_15.0597	2015	Puccinia striiformis	tritici	Canada	PstS1-related	Paired Illumina	RNAseq	1 + 3	ERR3170262	ERX3198208	Radhakrishnan et al., 2019	4.61	1.99	22840306	8975602	66.78	14090	42.37	25.53
USA_Canada_15.0604	2015	Puccinia striiformis	tritici	Canada	PstS1-related	Paired Illumina	RNAseq	? + ?	ERR3170263	ERX3198209	Radhakrishnan et al., 2019	4.24	2.54	20977416	10925848	72.03	14582	58.24	10.88
USA_Canada_15.0606	2015	Puccinia striiformis	tritici	Canada	PstS1-related	Paired Illumina	RNAseq	1 + 3	ERR3170264	ERX3198210	Radhakrishnan et al., 2019	5.16	3.03	25555070	12806933	70.61	15006	55.99	17.39
USA_Canada_15.0608	2015	Puccinia striiformis	tritici	Canada	PstS1-related	Paired Illumina	RNAseq	1 + 3	ERR3170257	ERX3198203	Radhakrishnan et al., 2019	3.26	1.89	16162808	7675431	63.85	13896	53.22	25.35
USA_Canada_15.0609	2015	Puccinia striiformis	tritici	Canada	PstS1-related	Paired Illumina	RNAseq	1 + 3	ERR3170265	ERX3198211	Radhakrishnan et al., 2019	6.17	3.58	30563277	16388547	71.41	15083	60.54	16.89
USA_Canada_16.0527	2016	Puccinia striiformis	tritici	USA	PstS1-related	Paired Illumina	RNAseq	1 + 3	ERR3170179	ERX3198125	Radhakrishnan et al., 2019	5.7	2.72	18860058	10305281	78.44	16182	72.36	15.14
USA_Canada_16.0529	2016	Puccinia striiformis	tritici	USA	PstS1-related	Paired Illumina	RNAseq	1 + 3	ERR3188483	ERX3216263	Radhakrishnan et al., 2019	4.62	1.02	22862434	7091827	73.29	11409	28.05	24.19
USA_Canada_16.0536	2016	Puccinia striiformis	tritici	USA	PstS1-related	Paired Illumina	RNAseq	1 + 3	ERR3170272	ERX3198218	Radhakrishnan et al., 2019	3.87	2.81	19550516	12801161	83.91	14819	73.08	13.75
USA_Canada_16.0551	2016	Puccinia striiformis	tritici	USA	PstS1-related	Paired Illumina	RNAseq	1 + 3	ERR3170180	ERX3198126	Radhakrishnan et al., 2019	5.94	2.08	19672947	8028191	66.83	15460	53.75	23.53
USA_Canada_16.0554	2016	Puccinia striiformis	tritici	USA	PstS1-related	Paired Illumina	RNAseq	1 + 3	ERR3170181	ERX3198127	Radhakrishnan et al., 2019	6.46	1.42	21397603	6918667	66.62	13703	36.64	26.3
USA_Canada_16.0555	2016	Puccinia striiformis	tritici	USA	PstS1-related	Paired Illumina	RNAseq	1 + 3	ERR3170182	ERX3198128	Radhakrishnan et al., 2019	6.36	1.02	21067498	5511873	61.35	11629	24.72	33.99
China_16.0782	26-11-2016	Puccinia striiformis	tritici	China	China	Paired Illumina	RNAseq	6 + ?	ERR3170189	ERX3198135	Radhakrishnan et al., 2019	6.18	1.03	20461245	6353279	68.79	11927	32.06	18.38
China_16.0783	26-11-2016	Puccinia striiformis	tritici	China	China	Paired Illumina	RNAseq	1* + 6	ERR3170190	ERX3198136	Radhakrishnan et al., 2019	6.28	2.74	20794071	8871945	60.44	15895	56.59	33.5
China_16.0786	26-11-2016	Puccinia striiformis	tritici	China	China	Paired Illumina	RNAseq	7 + ?	ERR3170191	ERX3198137	Radhakrishnan et al., 2019	5.89	2.41	19498724	8337618	63.23	15694	56.12	29.19
China_16.0787	26-11-2016	Puccinia striiformis	tritici	China	China	Paired Illumina	RNAseq	1* + 6	ERR3170192	ERX3198138	Radhakrishnan et al., 2019	5.84	2.29	19347819	9020565	75.91	15409	63.24	16.34
China_16.0788	27-11-2016	Puccinia striiformis	tritici	China	China	Paired Illumina	RNAseq	6 + 8	ERR3170193	ERX3198139	Radhakrishnan et al., 2019	5.76	2.06	19088250	8096656	72.51	14670	54.91	21.29
China_16.0789	27-11-2016	Puccinia striiformis	tritici	China	China	Paired Illumina	RNAseq	5 + 8	ERR3170194	ERX3198140	Radhakrishnan et al., 2019	6.25	3.32	20687424	11073939	74.17	16358	71.69	16.93
China_16.0790	27-11-2016	Puccinia striiformis	tritici	China	China	Paired Illumina	RNAseq	6 + ?	ERR3170195	ERX3198141	Radhakrishnan et al., 2019	6.5	2.05	21513708	8907439	73.79	15369	52.97	20.12
China_16.0791	27-11-2016	Puccinia striiformis	tritici	China	China	Paired Illumina	RNAseq	6 + ?	ERR3170196	ERX3198142	Radhakrishnan et al., 2019	6.84	2.46	22636588	10287665	76.3	15431	57.93	17.34
China_16.0793	27-11-2016	Puccinia striiformis	tritici	China	China	Paired Illumina	RNAseq	6 + ?	ERR3170197	ERX3198143	Radhakrishnan et al., 2019	5.44	1.44	18022376	7078668	76.54	13784	45.72	18.29
China_16.0794	28-11-2016	Puccinia striiformis	tritici	China	China	Paired Illumina	RNAseq	1* + 8	ERR3170198	ERX3198144	Radhakrishnan et al., 2019	6.66	3.28	22058171	11099540	71.36	16451	67.71	20.75
China_16.0796	28-11-2016	Puccinia striiformis	tritici	China	China	Paired Illumina	RNAseq	5 + ?	ERR3170199	ERX3198145	Radhakrishnan et al., 2019	5.67	3.3	18790448	10501889	78.75	16335	75.05	13.42
China_16.0797	28-11-2016	Puccinia striiformis	tritici	China	China	Paired Illumina	RNAseq	1* + 6	ERR3170200	ERX3198146	Radhakrishnan et al., 2019	5.61	1.05	18588926	5638825	63.75	12182	33.38	17.45
China_16.0798	28-11-2016	Puccinia striiformis	tritici	China	China	Paired Illumina	RNAseq	5 + 6	ERR3170201	ERX3198147	Radhakrishnan et al., 2019	5.98	2.31	19801354	9203725	73.4	15157	61.51	16.86
China_16.0799	28-11-2016	Puccinia striiformis	tritici	China	China	Paired Illumina	RNAseq	3 + 6	ERR3170202	ERX3198148	Radhakrishnan et al., 2019	5.28	1.47	17499747	6854541	73.45	13908	49.27	19.44
China_16.0800	28-11-2016	Puccinia striiformis	tritici	China	China	Paired Illumina	RNAseq	1* + 5	ERR3170203	ERX3198149	Radhakrishnan et al., 2019	5.82	1.52	19267541	7134068	74.04	13982	42.43	21.25
China_16.0801	28-11-2016	Puccinia striiformis	tritici	China	China	Paired Illumina	RNAseq	5 + 8	ERR3170204	ERX3198150	Radhakrishnan et al., 2019	6.96	2.29	23050056	9811150	78.21	15076	53.73	15.08
China_16.0802	28-11-2016	Puccinia striiformis	tritici	China	China	Paired Illumina	RNAseq	5 + 6	ERR3170205	ERX3198151	Radhakrishnan et al., 2019	5.65	1.5	18704597	7230180	74.7	13918	47.51	18.97
China_16.0803	28-11-2016	Puccinia striiformis	tritici	China	China	Paired Illumina	RNAseq	1* + 6	ERR3170206	ERX3198152	Radhakrishnan et al., 2019	5.75	1.14	19047148	6568405	73.25	13079	37.46	21.19
China_16.0804	28-11-2016	Puccinia striiformis	tritici	China	China	Paired Illumina	RNAseq	5 + 6	ERR3170207	ERX3198153	Radhakrishnan et al., 2019	6.8	3.24	22524062	11563722	72.21	16242	68.94	19.87
USA_17.0006	07-04-2017	Puccinia striiformis	tritici	USA	PstS1-related	Paired Illumina	RNAseq	1 + 3	ERR3170208	ERX3198154	Radhakrishnan et al., 2019	6.37	1.09	21076937	3421707	24.43	13981	24.24	67.35
USA_17.0007	11-04-2017	Puccinia striiformis	tritici	USA	PstS1-related	Paired Illumina	RNAseq	1 + 3	ERR3170209	ERX3198155	Radhakrishnan et al., 2019	5.32	2.03	17620826	7219470	60.62	15926	61.16	26.16
USA_17.0008	25-04-2017	Puccinia striiformis	tritici	USA	PstS1-related	Paired Illumina	RNAseq	1 + 3	ERR3170210	ERX3198156	Radhakrishnan et al., 2019	5.91	1.7	19576872	5844566	43.84	15720	44.35	49.74
USA_17.0009	27-04-2017	Puccinia striiformis	tritici	USA	PstS1-related	Paired Illumina	RNAseq	1 + 3	ERR3170211	ERX3198157	Radhakrishnan et al., 2019	6.4	2.27	21187766	7570625	53.04	16008	52.51	40.29
USA_17.0021	25-05-2017	Puccinia striiformis	tritici	USA	PstS1-related	Paired Illumina	RNAseq	1 + 3	ERR3170212	ERX3198158	Radhakrishnan et al., 2019	5.36	1.66	17760539	5045718	41.94	15249	41.95	47.04
USA_17.0022	25-05-2017	Puccinia striiformis	tritici	USA	PstS1-related	Paired Illumina	RNAseq	1 + 3	ERR3170213	ERX3198159	Radhakrishnan et al., 2019	5.25	2	17399341	6050887	49.38	15887	51.65	42.61
USA_17.0023	25-05-2017	Puccinia striiformis	tritici	USA	PstS1-related	Paired Illumina	RNAseq	1 + 3	ERR3170214	ERX3198160	Radhakrishnan et al., 2019	5	1.8	16569270	6163569	55.68	15423	57.54	28.07
Sweden_17.0028	30-05-2017	Puccinia striiformis	tritici	Sweden	Kranich	Paired Illumina	RNAseq	5 + 6	ERR3170215	ERX3198161	Radhakrishnan et al., 2019	5.78	1.27	19152476	3844474	29.31	14453	30.55	65.65
Sweden_17.0029	30-05-2017	Puccinia striiformis	tritici	Sweden	Kranich	Paired Illumina	RNAseq	5 + 6	ERR3170216	ERX3198162	Radhakrishnan et al., 2019	6.33	1.56	20947086	4787806	32.88	15050	34.67	61.51
Sweden_17.0030	02-06-2017	Puccinia striiformis	tritici	Sweden	Kranich	Paired Illumina	RNAseq	5 + 6	ERR3170217	ERX3198163	Radhakrishnan et al., 2019	5.84	2.47	19323776	7984030	60.27	16436	63.61	30.52
Sweden_17.0031	02-06-2017	Puccinia striiformis	tritici	Sweden	Kranich	Paired Illumina	RNAseq	5 + 6	ERR3170218	ERX3198164	Radhakrishnan et al., 2019	6.15	2.45	20360668	8144618	56.19	15843	57.51	35.45
USA_17.0057	13-06-2017	Puccinia striiformis	tritici	USA	PstS1-related	Paired Illumina	RNAseq	1 + 3	ERR3170219	ERX3198165	Radhakrishnan et al., 2019	4.94	1.52	16363420	5232446	49.66	15411	50.01	42.69
USA_17.0058	13-06-2017	Puccinia striiformis	tritici	USA	PstS1-related	Paired Illumina	RNAseq	1 + 3	ERR3170220	ERX3198166	Radhakrishnan et al., 2019	6.42	1.53	21260328	5025802	36.24	15291	35.55	58.03
Sweden_17.0089	15-06-2017	Puccinia striiformis	tritici	Sweden	Kranich	Paired Illumina	RNAseq	5 + 6	ERR3170221	ERX3198167	Radhakrishnan et al., 2019	6.55	2.92	21688579	10844303	68.91	16234	71.58	18.87
Sweden_17.009	15-06-2017	Puccinia striiformis	tritici	Sweden	Kranich	Paired Illumina	RNAseq	5 + 6	ERR3170222	ERX3198168	Radhakrishnan et al., 2019	7.18	3.45	23779300	12802611	75.7	16443	77.32	15
China_17.0189	2017	Puccinia striiformis	tritici	China	China	Paired Illumina	RNAseq	6 + 9	ERR3170223	ERX3198169	Radhakrishnan et al., 2019	5.53	2.59	18311619	9637295	77.86	15857	74.66	6.25
China_17.0190	2017	Puccinia striiformis	tritici	China	China	Paired Illumina	RNAseq	? + ?	ERR3170224	ERX3198170	Radhakrishnan et al., 2019	5.9	2.42	19546460	8708428	65.5	15904	64.83	24.6
China_17.0191	2017	Puccinia striiformis	tritici	China	China	Paired Illumina	RNAseq	3 + 6	ERR3170225	ERX3198171	Radhakrishnan et al., 2019	5.76	2.58	19057030	9339332	70.6	15824	71.58	20.77
China_17.0192	2017	Puccinia striiformis	tritici	China	China	Paired Illumina	RNAseq	3 + ?	ERR3170226	ERX3198172	Radhakrishnan et al., 2019	5.06	2.38	16747301	8873992	78.93	15801	76.88	12.13
China_17.0193	2017	Puccinia striiformis	tritici	China	China	Paired Illumina	RNAseq	3 + 8	ERR3170227	ERX3198173	Radhakrishnan et al., 2019	5.68	2.89	18820100	10533066	82.13	16185	83.17	7.63
China_17.0194	2017	Puccinia striiformis	tritici	China	China	Paired Illumina	RNAseq	3 + 8	ERR3170228	ERX3198174	Radhakrishnan et al., 2019	7.3	2.96	24161686	11366148	71.48	16073	69.19	16.86
China_17.0197	2017	Puccinia striiformis	tritici	China	China	Paired Illumina	RNAseq	6 + 7	ERR3170229	ERX3198175	Radhakrishnan et al., 2019	6.72	3.45	22259503	11810540	72.05	16176	71.83	12.56
China_17.0203	2017	Puccinia striiformis	tritici	China	China	Paired Illumina	RNAseq	6 + 9	ERR3170230	ERX3198176	Radhakrishnan et al., 2019	5.62	2.59	18602886	9087664	66.94	16033	67.19	18.76
China_17.0204	2017	Puccinia striiformis	tritici	China	China	Paired Illumina	RNAseq	3 + 6	ERR3170231	ERX3198177	Radhakrishnan et al., 2019	5.28	2.17	17480109	7123150	56.04	15544	58.42	33.76
China_17.0207	2017	Puccinia striiformis	tritici	China	China	Paired Illumina	RNAseq	7 + ?	ERR3170232	ERX3198178	Radhakrishnan et al., 2019	5.45	2.75	18058978	10345192	81.93	16028	80.95	6.27
UK_17.0286	2017	Puccinia striiformis	tritici	UK	Kranich	Paired Illumina	RNAseq	5 + 6	ERR3170234	ERX3198180	Radhakrishnan et al., 2019	6.54	1.76	21661496	6685377	46.6	14971	44.33	17.42
Croatia_14.0001	2014	Puccinia striiformis	tritici	Croatia	Warrior	Paired Illumina	RNAseq	4 + 8	ERR1607752	ERX1678319	Bueno-Sancho et al., 2017	5.21	2.76	25814908	11399187	57.85	14550	49.34	35.76
Czech_Republic_14.0002	2014	Puccinia striiformis	tritici	Czechia	Warrior	Paired Illumina	RNAseq	4 + 8	ERR1607753	ERX1678320	Bueno-Sancho et al., 2017	4.35	2.29	21513372	9416247	51.6	14319	50.02	35.68
France_14.0004	2014	Puccinia striiformis	tritici	France	Older European	Paired Illumina	RNAseq	4 + 8	ERR1607754	ERX1678321	Bueno-Sancho et al., 2017	4.29	0.73	21224037	2706152	16.04	10072	14.59	78.75	Kept
France_14.0005	2014	Puccinia striiformis	tritici	France	Older European	Paired Illumina	RNAseq	4 + 8	ERR1607755	ERX1678322	Bueno-Sancho et al., 2017	3.79	1.42	18766186	5208163	33.99	13328	31.51	57.99
France_14.0006	2014	Puccinia striiformis	tritici	France	Older European	Paired Illumina	RNAseq	4 + 8	ERR1607756	ERX1678323	Bueno-Sancho et al., 2017	4.01	0.96	19857971	3274899	20.71	11626	18.67	71.14
France_14.0007	2014	Puccinia striiformis	tritici	France	Older European	Paired Illumina	RNAseq	4 + 8	ERR1607757	ERX1678324	Bueno-Sancho et al., 2017	3.5	1.59	17316204	6331272	44.9	13497	41.57	47.69
Austria_14.0008	2014	Puccinia striiformis	tritici	Austria	Warrior	Paired Illumina	RNAseq	4 + 8	ERR1607758	ERX1678325	Bueno-Sancho et al., 2017	4.27	2.96	21118473	13603246	76.21	15585	75.62	16.45
Austria_14.0009	2014	Puccinia striiformis	tritici	Austria	Warrior	Paired Illumina	RNAseq	4 + 8	ERR1607759	ERX1678326	Bueno-Sancho et al., 2017	5	1.53	24738397	6423213	38.25	12318	28.41	60.52
Poland_14.0010	2014	Puccinia striiformis	tritici	Poland	Southern African	Paired Illumina	RNAseq	2 + 3	ERR1607760	ERX1678327	Bueno-Sancho et al., 2017	3.97	3.04	19650245	12921396	78.23	14669	75	17.37
Croatia_14.0011	2014	Puccinia striiformis	tritici	Croatia	Warrior	Paired Illumina	RNAseq	4 + 8	ERR1607761	ERX1678328	Bueno-Sancho et al., 2017	3.86	2.04	19116805	8941369	61.42	13317	52.66	32.88
France_14.0014	2014	Puccinia striiformis	tritici	France	Older European	Paired Illumina	RNAseq	4 + 8	ERR1607762	ERX1678329	Bueno-Sancho et al., 2017	3.54	0.8	17506236	3046262	22.39	11058	19.81	69.8
France_14.0015	2014	Puccinia striiformis	tritici	France	Warrior	Paired Illumina	RNAseq	4 + 8	ERR1607763	ERX1678330	Bueno-Sancho et al., 2017	3.4	0.76	16814816	2886180	23.57	10043	19.26	73.81	Kept
France_14.0016	2014	Puccinia striiformis	tritici	France	Older European	Paired Illumina	RNAseq	4 + 8	ERR1607764	ERX1678331	Bueno-Sancho et al., 2017	3.81	1.24	18865759	5141702	34.34	12602	31.12	60.44
UK_14.0017	2014	Puccinia striiformis	tritici	UK	Older European	Paired Illumina	RNAseq	4 + 8	ERR1607765	ERX1678332	Bueno-Sancho et al., 2017	4.95	2.23	24491470	9591518	47.81	14178	43.99	33.28
UK_14.0018	2014	Puccinia striiformis	tritici	UK	Older European	Paired Illumina	RNAseq	4 + 8	ERR1607766	ERX1678333	Bueno-Sancho et al., 2017	2.69	0.76	13311781	3522406	34.92	9550	30.33	37.14	Kept
UK_14.0019	2014	Puccinia striiformis	tritici	UK	Older European	Paired Illumina	RNAseq	4 + 8	ERR1607767	ERX1678334	Bueno-Sancho et al., 2017	2.9	0.61	14337030	2582613	28.29	7672	20.24	17.05	Kept
UK_14.0020	2014	Puccinia striiformis	tritici	UK	Older European	Paired Illumina	RNAseq	4 + 8	ERR1607768	ERX1678335	Bueno-Sancho et al., 2017	3.85	1.01	19055887	4010750	25.39	12322	23.6	45.95
UK_14.0021	2014	Puccinia striiformis	tritici	UK	Older European	Paired Illumina	RNAseq	4 + 8	ERR1607769	ERX1678336	Bueno-Sancho et al., 2017	3.57	2.86	17670082	12163656	78.96	14913	79.77	14.28
UK_14.0023	2014	Puccinia striiformis	tritici	UK	Older European	Paired Illumina	RNAseq	? + ?	ERR1607770	ERX1678337	Bueno-Sancho et al., 2017	2.67	0.57	13193905	2703774	41.43	8242	22.59	7.91	Kept
Poland_14.0024	2014	Puccinia striiformis	tritici	Poland	Older European	Paired Illumina	RNAseq	4 + 8	ERR1607771	ERX1678338	Bueno-Sancho et al., 2017	5.43	1.16	26867045	4396095	23.37	12881	17.49	74.91
Poland_14.0025	2014	Puccinia striiformis	tritici	Poland	Kranich	Paired Illumina	RNAseq	5 + 6	ERR1607772	ERX1678339	Bueno-Sancho et al., 2017	5.34	1.31	26421748	4912217	25.81	12726	19.97	73.23
Poland_14.0026	2014	Puccinia striiformis	tritici	Poland	Warrior	Paired Illumina	RNAseq	4 + 8	ERR1607773	ERX1678340	Bueno-Sancho et al., 2017	5.32	1.97	26357117	7050517	34.62	13984	29.5	63.2
Germany_14.0035	2014	Puccinia striiformis	tritici	Germany	Older European	Paired Illumina	RNAseq	4 + 8	ERR1607775	ERX1678342	Bueno-Sancho et al., 2017	7.89	0.93	39065451	3682572	16.63	11072	9.05	78.16
Germany_14.0036	2014	Puccinia striiformis	tritici	Germany	Older European	Paired Illumina	RNAseq	4 + 8	ERR1607776	ERX1678343	Bueno-Sancho et al., 2017	3.42	0.5	16928712	1540072	15.28	8152	9.87	83.7	Kept
Germany_14.0037	2014	Puccinia striiformis	tritici	Germany	Older European	Paired Illumina	RNAseq	4 + 8	ERR1607777	ERX1678344	Bueno-Sancho et al., 2017	6.77	2.24	33528370	8982638	34.93	14920	29.28	62.7
Germany_14.0039	2014	Puccinia striiformis	tritici	Germany	Older European	Paired Illumina	RNAseq	4 + 8	ERR1607778	ERX1678345	Bueno-Sancho et al., 2017	4.22	0.34	20908055	1062111	11.7	5552	4.4	85.93	Kept
Germany_14.0040	2014	Puccinia striiformis	tritici	Germany	Older European	Paired Illumina	RNAseq	4 + 8	ERR1607779	ERX1678346	Bueno-Sancho et al., 2017	5.32	0.5	26356490	1448803	9.28	7693	5.55	86.33	Kept
Germany_14.0041	2014	Puccinia striiformis	tritici	Germany	Older European	Paired Illumina	RNAseq	4 + 8	ERR1607780	ERX1678347	Bueno-Sancho et al., 2017	5.87	2.69	29075399	10825435	47.52	14733	43.01	46.89
Germany_14.0042	2014	Puccinia striiformis	tritici	Germany	Older European	Paired Illumina	RNAseq	4 + 8	ERR1607781	ERX1678348	Bueno-Sancho et al., 2017	3.89	0.95	19245473	3316788	24.83	11162	18.97	70.81
Germany_14.0043	2014	Puccinia striiformis	tritici	Germany	Older European	Paired Illumina	RNAseq	4 + 8	ERR1607782	ERX1678349	Bueno-Sancho et al., 2017	5.04	1.55	24946757	6219303	33.96	13730	27.75	61.57
Germany_14.0044	2014	Puccinia striiformis	tritici	Germany		Paired Illumina	RNAseq	? + ?	ERR1607783	ERX1678350	Bueno-Sancho et al., 2017	2.35	0.28	11634938	732107	15.5	3982	5.72	79.51	Excluded
France_14.0046	2014	Puccinia striiformis	tritici	France	Older European	Paired Illumina	RNAseq	4 + 8	ERR1607784	ERX1678351	Bueno-Sancho et al., 2017	4.25	3.12	21025567	12285826	68.64	15540	67.85	24.1
France_14.0047	2014	Puccinia striiformis	tritici	France	Older European	Paired Illumina	RNAseq	4 + 8	ERR1607785	ERX1678352	Bueno-Sancho et al., 2017	4.19	2.01	20723238	7239827	41.05	14459	40.48	48.37
Czech_Republic_14.0059	2014	Puccinia striiformis	tritici	Czechia	Warrior	Paired Illumina	RNAseq	? + ?	ERR1607786	ERX1678353	Bueno-Sancho et al., 2017	2.18	0.6	10786124	2464447	29.39	8866	25.93	2.64	Kept
Czech_Republic_14.0060	2014	Puccinia striiformis	tritici	Czechia	Warrior	Paired Illumina	RNAseq	4 + 8	ERR1607787	ERX1678354	Bueno-Sancho et al., 2017	2.54	1.8	12561518	7602671	73.45	12876	70.11	2.44
France_14.0062	2014	Puccinia striiformis	tritici	France		Paired Illumina	RNAseq	? + ?	ERR1607789	ERX1678356	Bueno-Sancho et al., 2017	3.74	0.32	18529111	1078698	8.77	5053	6.35	2.01	Excluded
Bulgaria_14.0069	2014	Puccinia striiformis	tritici	Bulgaria	Warrior	Paired Illumina	RNAseq	4 + 8	ERR1607790	ERX1678357	Bueno-Sancho et al., 2017	4.14	2.44	20497115	11118212	66.54	14188	63.47	22.57
Spain_14.0072	2014	Puccinia striiformis	tritici	Spain		Paired Illumina	RNAseq	? + ?	ERR1607791	ERX1678358	Bueno-Sancho et al., 2017	4.43	0.51	21913577	2063568	11.77	8178	10.91	1.68	Excluded
Italy_14.0076	2014	Puccinia striiformis	tritici	Italy	Warrior	Paired Illumina	RNAseq	4 + 8	ERR1607792	ERX1678359	Bueno-Sancho et al., 2017	3.67	3.06	18170668	12904754	82.74	14871	82.09	11.27
Germany_14.0078	2014	Puccinia striiformis	tritici	Germany	PstS0	Paired Illumina	RNAseq	? + ?	ERR1607794	ERX1678361	Bueno-Sancho et al., 2017	2.37	1.29	11749844	5760590	57.86	12267	56.45	7.97
Germany_14.0079	2014	Puccinia striiformis	tritici	Germany	Older European	Paired Illumina	RNAseq	4 + 8	ERR1607795	ERX1678362	Bueno-Sancho et al., 2017	3.84	2.3	19027879	9547090	59.23	14585	57.64	31.38
Germany_14.0080	2014	Puccinia striiformis	tritici	Germany	PstS0	Paired Illumina	RNAseq	? + ?	ERR3170279	ERX3198225	Bueno-Sancho et al., 2017	3.53	2.66	17492448	11139752	73.78	14985	73.57	18.44
Germany_14.0081	2014	Puccinia striiformis	tritici	Germany	Older European	Paired Illumina	RNAseq	4 + 8	ERR1607796	ERX1678363	Bueno-Sancho et al., 2017	2.91	1.08	14401901	4439653	37.97	12337	35.1	59.05
Germany_14.0086	2014	Puccinia striiformis	tritici	Germany	Older European	Paired Illumina	RNAseq	4 + 8	ERR1607799	ERX1678366	Bueno-Sancho et al., 2017	3.66	1.75	18137354	7341565	51.53	13879	45.86	43.99
Germany_14.0087	2014	Puccinia striiformis	tritici	Germany	Older European	Paired Illumina	RNAseq	4 + 8	ERR1607800	ERX1678367	Bueno-Sancho et al., 2017	4.05	2.42	20059331	9717535	57.8	14254	55.11	39.41
Germany_14.0088	2014	Puccinia striiformis	tritici	Germany	Older European	Paired Illumina	RNAseq	4 + 8	ERR1607801	ERX1678368	Bueno-Sancho et al., 2017	3.45	1.72	17076527	7086113	50.94	13746	46.75	45.82
Germany_14.0089	2014	Puccinia striiformis	tritici	Germany	Older European	Paired Illumina	RNAseq	4 + 8	ERR1607802	ERX1678369	Bueno-Sancho et al., 2017	2.59	1.52	12800698	6235205	58.98	13421	55.74	37.46
Germany_14.0090	2014	Puccinia striiformis	tritici	Germany	Older European	Paired Illumina	RNAseq	4 + 8	ERR1607803	ERX1678370	Bueno-Sancho et al., 2017	2.78	0.78	13757669	2884900	27.06	10785	23.37	70.78	Kept
Germany_14.0091	2014	Puccinia striiformis	tritici	Germany	Older European	Paired Illumina	RNAseq	4 + 8	ERR1607804	ERX1678371	Bueno-Sancho et al., 2017	4.93	2.36	24381471	10714683	52.28	14649	50.59	42.59
Slovakia_14.0092	2014	Puccinia striiformis	tritici	Slovakia	Warrior	Paired Illumina	RNAseq	4 + 8	ERR1607805	ERX1678372	Bueno-Sancho et al., 2017	3.97	2.51	19657950	10590480	69.05	13854	60.56	27.99
Slovakia_14.0093	2014	Puccinia striiformis	tritici	Slovakia	Warrior	Paired Illumina	RNAseq	4 + 8	ERR1607806	ERX1678373	Bueno-Sancho et al., 2017	3.29	2.6	16294950	10522535	78.72	13731	73.21	17.42
France_14.0094	2014	Puccinia striiformis	tritici	France	Older European	Paired Illumina	RNAseq	4 + 8	ERR1607807	ERX1678374	Bueno-Sancho et al., 2017	4.7	1.52	23275154	6104604	33.17	13511	29.13	56.07
Belgium_14.0095	2014	Puccinia striiformis	tritici	Belgium	Older European	Paired Illumina	RNAseq	4 + 8	ERR1607808	ERX1678375	Bueno-Sancho et al., 2017	2.79	1.07	13825170	4103658	39.61	11508	33.17	57.68
Belgium_14.0096	2014	Puccinia striiformis	tritici	Belgium	Older European	Paired Illumina	RNAseq	4 + 8	ERR1607809	ERX1678376	Bueno-Sancho et al., 2017	3.47	1.97	17182317	6569478	47.25	13646	43.8	49.5
Belgium_14.0097	2014	Puccinia striiformis	tritici	Belgium	Older European	Paired Illumina	RNAseq	4 + 8	ERR1607810	ERX1678377	Bueno-Sancho et al., 2017	4.4	3.04	21768015	12179962	68.15	15033	63.88	27.2
Belgium_14.0098	2014	Puccinia striiformis	tritici	Belgium	Warrior	Paired Illumina	RNAseq	4 + 8	ERR1607811	ERX1678378	Bueno-Sancho et al., 2017	3.81	2.7	18854696	11076050	70.7	14226	67.16	25.79
Romania_14.0099	2014	Puccinia striiformis	tritici	Romania	Warrior	Paired Illumina	RNAseq	4 + 8	ERR1607812	ERX1678379	Bueno-Sancho et al., 2017	4.07	1.56	20159745	6784543	41.14	12497	38.77	23.7
Turkey_14.0101	2014	Puccinia striiformis	tritici	Turkey	Warrior	Paired Illumina	RNAseq	4 + 8	ERR1607813	ERX1678380	Bueno-Sancho et al., 2017	2.09	1.22	10335786	5053956	58.44	11587	55.5	17.99
Serbia_14.0103	2014	Puccinia striiformis	tritici	Serbia	Warrior	Paired Illumina	RNAseq	4 + 8	ERR1607814	ERX1678381	Bueno-Sancho et al., 2017	4.85	2.67	24019592	11776333	56.49	14111	56.26	31.99
UK_14.0105	2014	Puccinia striiformis	tritici	UK	Older European	Paired Illumina	RNAseq	4 + 8	ERR1607815	ERX1678382	Bueno-Sancho et al., 2017	3.76	2.04	18636062	8750158	59.64	13876	53.32	37.29
France_14.0108	2014	Puccinia striiformis	tritici	France	Older European	Paired Illumina	RNAseq	4 + 8	ERR1607816	ERX1678383	Bueno-Sancho et al., 2017	4.01	1.98	19859271	8649744	52.82	14446	50.34	39.8
Germany_14.0115	2014	Puccinia striiformis	tritici	Germany		Paired Illumina	RNAseq	? + ?	ERR1607817	ERX1678384	Bueno-Sancho et al., 2017	2.5	0.21	12366852	1288257	38.66	2232	3.29	61.99	Excluded
Germany_14.0120	2014	Puccinia striiformis	tritici	Germany	Southern African	Paired Illumina	RNAseq	1 + 2	ERR1607818	ERX1678385	Bueno-Sancho et al., 2017	3.88	2.19	19194647	11436282	85.67	14183	67.18	9.49
UK_14.0126	2014	Puccinia striiformis	tritici	UK	Older European	Paired Illumina	RNAseq	4 + 8	ERR1607819	ERX1678386	Bueno-Sancho et al., 2017	4.67	1.01	23115069	3922254	21.15	11030	19.11	29.65
UK_14.0127	2014	Puccinia striiformis	tritici	UK	Older European	Paired Illumina	RNAseq	4 + 8	ERR1607820	ERX1678387	Bueno-Sancho et al., 2017	4.1	1.12	20299584	4765102	29.11	12310	27	44.5
UK_14.0128	2014	Puccinia striiformis	tritici	UK	Older European	Paired Illumina	RNAseq	4 + 8	ERR1607821	ERX1678388	Bueno-Sancho et al., 2017	3.58	1.61	17743403	5964353	42.61	12883	38.28	46.65
UK_14.0129	2014	Puccinia striiformis	tritici	UK		Paired Illumina	RNAseq	? + ?	ERR1607822	ERX1678389	Bueno-Sancho et al., 2017	3.67	0.39	18154989	2199554	37.82	3113	6.8	31.91	Excluded
UK_14.0135	2014	Puccinia striiformis	tritici	UK	Older European	Paired Illumina	RNAseq	4 + 8	ERR1607823	ERX1678390	Bueno-Sancho et al., 2017	5.26	0.65	26028955	2428301	14.21	8414	10.12	79.91	Kept
UK_14.0139	2014	Puccinia striiformis	tritici	UK	Older European	Paired Illumina	RNAseq	4 + 8	ERR1607824	ERX1678391	Bueno-Sancho et al., 2017	4.1	0.65	20317073	2886766	24.25	8138	12.24	65.72	Kept
UK_14.0140	2014	Puccinia striiformis	tritici	UK	Older European	Paired Illumina	RNAseq	4 + 8	ERR1607825	ERX1678392	Bueno-Sancho et al., 2017	2.9	0.78	14343341	3100407	28.04	9580	24.05	40.16
UK_14.0141	2014	Puccinia striiformis	tritici	UK	PstS0	Paired Illumina	RNAseq	4 + 8	ERR1607826	ERX1678393	Bueno-Sancho et al., 2017	3.21	0.47	15900325	2027003	25.45	6791	10.15	60.23	Kept
UK_14.0142	2014	Puccinia striiformis	tritici	UK	Older European	Paired Illumina	RNAseq	4 + 8	ERR1607827	ERX1678394	Bueno-Sancho et al., 2017	4.34	0.74	21478197	2960702	17.66	9721	15.63	2.54	Kept
UK_14.0145	2014	Puccinia striiformis	tritici	UK	Older European	Paired Illumina	RNAseq	4 + 8	ERR1607828	ERX1678395	Bueno-Sancho et al., 2017	5.66	2.74	28018929	12945337	53.91	14760	52.41	40.61
UK_14.0146	2014	Puccinia striiformis	tritici	UK	Older European	Paired Illumina	RNAseq	4 + 8	ERR1607829	ERX1678396	Bueno-Sancho et al., 2017	3.67	1.68	18182065	6685836	48.1	13077	41.18	48.81
UK_14.0148	2014	Puccinia striiformis	tritici	UK	Older European	Paired Illumina	RNAseq	4 + 8	ERR1607830	ERX1678397	Bueno-Sancho et al., 2017	5.55	3.35	27479335	16630731	74.38	15332	69.03	17.14
UK_14.0153	2014	Puccinia striiformis	tritici	UK	Older European	Paired Illumina	RNAseq	4 + 8	ERR1607833	ERX1678400	Bueno-Sancho et al., 2017	5.52	1.48	27328356	7077394	31.63	13589	29.17	44.01
UK_14.0155	2014	Puccinia striiformis	tritici	UK	Older European	Paired Illumina	RNAseq	4 + 8	ERR1607834	ERX1678401	Bueno-Sancho et al., 2017	5.44	1.94	26931636	9499930	51.27	13547	38.14	42.17
UK_14.0158	2014	Puccinia striiformis	tritici	UK		Paired Illumina	RNAseq	? + ?	ERR1607835	ERX1678402	Bueno-Sancho et al., 2017	2.33	0.18	11528821	626316	10.69	2498	5.56	3.22	Excluded
UK_14.0159	2014	Puccinia striiformis	tritici	UK	Older European	Paired Illumina	RNAseq	4 + 8	ERR1607836	ERX1678403	Bueno-Sancho et al., 2017	3.41	2.2	16883612	11419025	79.31	13806	78.03	0.41
UK_14.0160	2014	Puccinia striiformis	tritici	UK	Older European	Paired Illumina	RNAseq	4 + 8	ERR1607837	ERX1678404	Bueno-Sancho et al., 2017	3.97	2.36	19649774	12935161	78.04	13630	76.64	0.48
UK_14.0163	2014	Puccinia striiformis	tritici	UK	Older European	Paired Illumina	RNAseq	4 + 8	ERR1607838	ERX1678405	Bueno-Sancho et al., 2017	3.83	1.06	18953425	4503227	28.27	12309	27.38	21.55
UK_14.0165	2014	Puccinia striiformis	tritici	UK	Older European	Paired Illumina	RNAseq	4 + 8	ERR1607839	ERX1678406	Bueno-Sancho et al., 2017	2.63	0.72	13030593	3052823	30.37	10082	26.38	45.88
UK_14.0166	2014	Puccinia striiformis	tritici	UK	Older European	Paired Illumina	RNAseq	4 + 8	ERR1607840	ERX1678407	Bueno-Sancho et al., 2017	3.26	0.72	16152780	3047702	25.39	10063	21.61	3.67
UK_14.0167	2014	Puccinia striiformis	tritici	UK	Older European	Paired Illumina	RNAseq	4 + 8	ERR1607841	ERX1678408	Bueno-Sancho et al., 2017	2	0.97	9910672	4326678	57.36	11651	49.89	16.06
UK_14.0169	2014	Puccinia striiformis	tritici	UK	Warrior	Paired Illumina	RNAseq	4 + 8	ERR1607842	ERX1678409	Bueno-Sancho et al., 2017	3.05	1.49	15086536	6326657	51.48	13020	48.27	45.9
UK_14.0172	2014	Puccinia striiformis	tritici	UK		Paired Illumina	RNAseq	4 + 8	ERR1607843	ERX1678410	Bueno-Sancho et al., 2017	2.59	0.23	12826894	946216	9.5	5109	8.33	16.36	Excluded
UK_14.0173	2014	Puccinia striiformis	tritici	UK	Warrior	Paired Illumina	RNAseq	4 + 8	ERR1607844	ERX1678411	Bueno-Sancho et al., 2017	2.37	0.69	11714668	2756991	30.37	10069	26.66	63.45	Kept
UK_14.0174	2014	Puccinia striiformis	tritici	UK	Older European	Paired Illumina	RNAseq	4 + 8	ERR1607845	ERX1678412	Bueno-Sancho et al., 2017	3.19	0.71	15815046	3174101	24.55	10322	22.76	59.9
UK_14.0175	2014	Puccinia striiformis	tritici	UK	Older European	Paired Illumina	RNAseq	4 + 8	ERR1607846	ERX1678413	Bueno-Sancho et al., 2017	6.01	3.59	29758279	16544361	66	15414	63.63	16.47
UK_14.0176	2014	Puccinia striiformis	tritici	UK	Older European	Paired Illumina	RNAseq	4 + 8	ERR1607847	ERX1678414	Bueno-Sancho et al., 2017	5.62	1.22	27836733	5592341	24.37	11642	23.13	4.57
UK_14.0179	2014	Puccinia striiformis	tritici	UK	Older European	Paired Illumina	RNAseq	4 + 8	ERR1607848	ERX1678415	Bueno-Sancho et al., 2017	4.99	1.15	24715745	5129435	31.04	11255	22.12	13.22
UK_14.0180	2014	Puccinia striiformis	tritici	UK	Older European	Paired Illumina	RNAseq	4 + 8	ERR1607849	ERX1678416	Bueno-Sancho et al., 2017	3.71	2.02	18387956	9920175	65.21	13856	61.3	27.95
UK_14.0181	2014	Puccinia striiformis	tritici	UK	Older European	Paired Illumina	RNAseq	4 + 8	ERR1607850	ERX1678417	Bueno-Sancho et al., 2017	3.01	0.5	14918369	1929319	15.56	8412	14.97	4.29	Kept
UK_14.0182	2014	Puccinia striiformis	tritici	UK	Older European	Paired Illumina	RNAseq	4 + 8	ERR1607851	ERX1678418	Bueno-Sancho et al., 2017	4.16	2.87	20613922	13087774	75.81	15267	72.39	15.01
UK_14.0195	2014	Puccinia striiformis	tritici	UK	Older European	Paired Illumina	RNAseq	4 + 8	ERR1607857	ERX1678424	Bueno-Sancho et al., 2017	2.94	1.62	14548262	7970908	67.44	13647	62.49	21.16
UK_14.0216	2014	Puccinia striiformis	tritici	UK	Older European	Paired Illumina	RNAseq	4 + 8	ERR1607862	ERX1678429	Bueno-Sancho et al., 2017	2.21	1.39	10934927	6420205	74.65	12654	66.77	15.23
UK_14.0225	2014	Puccinia striiformis	tritici	UK	Older European	Paired Illumina	RNAseq	4 + 8	ERR1607864	ERX1678431	Bueno-Sancho et al., 2017	4.08	2.88	20220801	11910393	68.33	15105	66.95	22.83
UK_14.0227	2014	Puccinia striiformis	tritici	UK	Older European	Paired Illumina	RNAseq	4 + 8	ERR1607866	ERX1678433	Bueno-Sancho et al., 2017	2.05	1.44	10152769	6886330	78.24	12772	77.52	9.64
New_Zealand_12.12	2012	Puccinia striiformis	tritici	NZ	PstS1	Paired Illumina	RNAseq	? + ?	ERR1607740	ERX1678307	Bueno-Sancho et al., 2017	1.37	0.98	6760236	4858462	89.22	10761	82.4	4.93
New_Zealand_11.03	2011	Puccinia striiformis	tritici	NZ	PstS1	Paired Illumina	RNAseq	? + ?	ERR1607741	ERX1678308	Bueno-Sancho et al., 2017	1.4	1.06	6932953	5444934	92.14	11238	89.3	2.48
Pst_104-E137A	1982	Puccinia striiformis	tritici	Australia	PstS0	Paired Illumina	gDNA	4 + 5	SRR6031720,SRR6031721,SRR60317202	SRS2510569	Schwessinger et al,. 2018	17.81	8.7	65717158	46932834	82.52	17862	94.66	0.98
Pst_DK09_11	2011	Puccinia striiformis	tritici	Denmark	Warrior	Paired Illumina	gDNA	4 + 8	SRR10406086	SRX7105378	Schwessinger et al,. 2020	5.84	2.19	29820378	18323122	77.18	17741	94.17	2.09
Pst_93-210	1993	Puccinia striiformis	tritici	USA	PstS1	Paired Illumina	gDNA	4 + 5	SRR8208848,SRR8208850	SRS4049711	Xia et al,. 2018	13.28	5.61	44264698	27468869	71.77	17831	88.68	8.69
Psh_93TX-2	1993	Puccinia striiformis	hordei	USA	Psph	Paired Illumina	gDNA	5 + ?	SRR8208849,SRR8208851	SRS4049711	Xia et al,. 2018	14.51	6.3	48326273	27803672	66.55	17832	83.82	8.66
Pst_Yr9	1996	Puccinia striiformis	tritici	India	PstS1	Paired Illumina	gDNA	1 + 2	SRR8601595	SRX5401603	Kiran et al,. 2017	6.32	2.61	31262884	20014802	75.58	17852	82.05	1.15
Pst_Race_K	1982	Puccinia striiformis	tritici	India	Eastern africa and India	Paired Illumina	gDNA	4 + 8	SRR8601365	SRX5401373	Kiran et al,. 2017	8.85	4.59	43808830	29592658	80.96	17835	91.39	1.83
Pst_Race_31	1936	Puccinia striiformis	tritici	India	Eastern africa and India	Paired Illumina	gDNA	8 + ?	SRR8601347	SRX5401355	Kiran et al,. 2017	7.15	3.88	35420270	25260769	83.95	17784	92.86	0.8
Pst_21	1980	Puccinia striiformis	triticale	USA	Psph	Paired Illumina	gDNA	2 + 5	SRR653741	SRX205677	Cantu et al,. 2013	4.06	2	20303817	14244636	82.03	17830	96.98	0.42
Pst_43	1990	Puccinia striiformis	tritici	USA	PstS0	Paired Illumina	gDNA	4 + 5	SRR769507	SRX220564	Cantu et al,. 2013	1.9	0.87	9479359	6195293	77.36	17664	93.02	1.94
Pst_08-21	2008	Puccinia striiformis	tritici	UK	PstS0	Paired Illumina	gDNA	4 + 5	SRR653735,SRR653740	SRS376451	Cantu et al,. 2013	9.76	1.21	54257610	10996032	24.3	17773	27.56	4.08
Pst_87-7	2003	Puccinia striiformis	tritici	UK	PstS0	Paired Illumina	gDNA	4 + 5	SRR653637,SRR653722	SRS376452	Cantu et al,. 2013	10.16	1.11	56845203	10231206	21.64	17761	24.38	3.67
W003	2011	Puccinia striiformis	tritici	Canada	PstS1	Paired Illumina	gDNA	1 + 2	SRR24010212	SRX19813072	Brar et al. 2018	2.84	0.94	14070381	8267003	68.99	17764	79.55	1.72
W004	2011	Puccinia striiformis	tritici	Canada	PstS1-related	Paired Illumina	gDNA	1 + 3	SRR24010252	SRX19813032	Brar et al. 2018	2.04	0.79	10099439	6991572	80.99	17626	94.73	1.32
W006	2011	Puccinia striiformis	tritici	Canada	PstS1	Paired Illumina	gDNA	1 + 2	SRR24010211	SRX19813073	Brar et al. 2018	3.28	1.15	16219684	10998454	79.22	17807	94.86	2.15
W007	2011	Puccinia striiformis	tritici	Canada	PstS1	Paired Illumina	gDNA	1 + 2	SRR24010210	SRX19813074	Brar et al. 2018	2.85	1.11	14093847	9825661	82.21	17797	94.1	1.39
W010	2011	Puccinia striiformis	tritici	Canada	PstS1	Paired Illumina	gDNA	1 + 2	SRR24010209	SRX19813075	Brar et al. 2018	2.35	0.94	11619907	8224338	83.1	17766	95.3	0.93
W011	2011	Puccinia striiformis	tritici	Canada	PstS1	Paired Illumina	gDNA	1 + 2	SRR24010208	SRX19813076	Brar et al. 2018	2.62	1	12958491	8833514	79.7	17770	93.68	1.09
W012	2011	Puccinia striiformis	tritici	Canada	PstS1	Paired Illumina	gDNA	1 + 2	SRR24010206	SRX19813078	Brar et al. 2018	3.01	1.22	14919672	10409520	82.25	17810	94.12	1.18
W088	2013	Puccinia striiformis	tritici	Canada	PstS1-related	Paired Illumina	gDNA	1 + 3	SRR24010251	SRX19813033	This study	2.35	0.95	11634891	8073758	81.59	17713	94.94	1.11
W013	2013	Puccinia striiformis	tritici	Canada	PstS1-related	Paired Illumina	gDNA	1 + 3	SRR24010237	SRX19813044	This study	2.51	1.03	12406001	8726535	82.98	17707	96.01	1.12
W029	2013	Puccinia striiformis	Pseudo-hordei	Canada	PsPh	Paired Illumina	gDNA	3 + ?	SRR24010224	SRX19813056	This study	2.9	1.26	14375044	9773589	80.09	17724	92.98	1.71
W015	2010	Puccinia striiformis	tritici	Canada	PstS1	Paired Illumina	gDNA	1 + 2	SRR24010205	SRX19813079	Brar et al. 2018	2.38	0.94	11766452	8158040	81.94	17773	95.65	1.14
W018	2011	Puccinia striiformis	tritici	Canada	PstS0	Paired Illumina	gDNA	4 + 5	SRR24010227	SRX19813052	This study	2.42	1.06	11982773	8376535	83.24	17711	95.14	1.58
W009	2011	Puccinia striiformis	tritici	Canada	PstS1	Paired Illumina	gDNA	1 + 2	SRR24010204	SRX19813080	Brar et al. 2018	5.7	2.2	28235955	18601660	77.78	17850	89.83	5.5
W008	2011	Puccinia striiformis	tritici	Canada	PstS1-related	Paired Illumina	gDNA	1 + 3	SRR24010207	SRX19813077	This study	3.13	1.25	15493370	10664444	80.93	17771	93.85	1.18
W001	2011	Puccinia striiformis	tritici	Canada	PstS1	Paired Illumina	gDNA	1 + 2	SRR24010203	SRX19813081	Brar et al. 2018	2.62	1.06	12971415	9093765	83.35	17794	94.54	1.66
W002	2011	Puccinia striiformis	tritici	Canada	PstS1	Paired Illumina	gDNA	1 + 2	SRR24010202	SRX19813082	Brar et al. 2018	2.61	1.03	12902393	9050696	82.55	17787	94.89	1.02
W017	2010	Puccinia striiformis	tritici	Canada	PstS1	Paired Illumina	gDNA	1 + 2	SRR24010201	SRX19813083	Brar et al. 2018	2	0.8	9878518	6905771	82.81	17725	94.54	1.09
W019	2013	Puccinia striiformis	tritici	Canada	PstS1-related	Paired Illumina	gDNA	1 + 3	SRR24010198	SRX19813086	This study	2.1	0.87	10414732	7338803	83.24	17658	95.67	0.66
W021	2005	Puccinia striiformis	tritici	Canada	PstS1	Paired Illumina	gDNA	1 + 2	SRR24010200	SRX19813084	Brar et al. 2018	1.31	0.51	6503691	4486749	81.48	17253	93.26	1.2
W023	2005	Puccinia striiformis	tritici	Canada	PstS1	Paired Illumina	gDNA	1 + 2	SRR24010197	SRX19813087	This study	1.24	0.47	6123245	4157751	80.13	17070	91.27	0.98
W024	2005	Puccinia striiformis	tritici	Canada	PstS1-related	Paired Illumina	gDNA	1 + 3	SRR24010196	SRX19813088	This study	1.22	0.45	6018293	4058340	79.77	16754	92.85	2.58
W025	2005	Puccinia striiformis	tritici	Canada	PstS1	Paired Illumina	gDNA	1 + 2	SRR24010199	SRX19813085	Brar et al. 2018	1.15	0.43	5697388	3957161	81.7	16869	94.01	1.27
W028	2011	Puccinia striiformis	tritici	Canada	PstS1-related	Paired Illumina	RNAseq	1 + ?	SRR24010195	SRX19813089	This study	1.33	0.51	6607841	4595430	82.44	17184	95.06	1.78
AB006	2019	Puccinia striiformis	tritici	Canada	PstS1-related	Paired Illumina	RNAseq	1 + 3	SRR24010250	SRX19813034	This study	11.06	0.66	36881721	5555429	38.43	10186	8.12	51.63	Kept
AB016	2019	Puccinia striiformis	tritici	Canada	PstS1-related	Paired Illumina	RNAseq	1 + 3	SRR24010249	SRX19813035	This study	11.44	0.75	38131192	6011521	39.98	12103	10.11	50.66
AB019	2019	Puccinia striiformis	tritici	Canada	PstS1-related	Paired Illumina	RNAseq	1 + 3	SRR24010248	SRX19813036	This study	11.07	0.73	36915142	5720363	40.77	11923	10.78	48.57
AB020	2019	Puccinia striiformis	tritici	Canada	PstS1-related	Paired Illumina	RNAseq	1 + 3	SRR24010247	SRX19813037	This study	9.5	0.84	31681557	7340124	59.65	13431	15.61	35.08
AB030	2019	Puccinia striiformis	tritici	Canada	PstS1-related	Paired Illumina	RNAseq	1 + 3	SRR24010245	SRX19813038	This study	11.3	0.52	37655463	7214457	50.12	8449	10.46	49.42
AB037	2019	Puccinia striiformis	tritici	Canada	PstS1-related	Paired Illumina	RNAseq	1 + 3	SRR24010244	SRX19813039	This study	8.61	0.51	28707852	4642820	42.18	8935	9.49	56.11
AB043	2019	Puccinia striiformis	tritici	Canada	PstS1-related	Paired Illumina	RNAseq	1 + 3	SRR24010242	SRX19813040	This study	8.59	0.64	28645044	7608071	67.83	11634	17.65	21.24
AB046	2019	Puccinia striiformis	tritici	Canada	PstS1-related	Paired Illumina	RNAseq	1 + 3	SRR24010241	SRX19813041	This study	8.96	0.6	29876387	6395557	54.59	9754	12.49	43.02
BC001	2019	Puccinia striiformis	tritici	Canada	PstS1-related	Paired Illumina	RNAseq	1 + 3	SRR24010239	SRX19813042	This study	9.18	0.6	30590608	6607731	54.78	10041	12.94	42.38
BC003	2019	Puccinia striiformis	tritici	Canada	PstS1-related	Paired Illumina	RNAseq	1 + 3	SRR24010238	SRX19813043	This study	9.48	0.65	31604363	9952530	79.24	11604	18.82	21.25
BC005	2019	Puccinia striiformis	tritici	Canada	PstS1-related	Paired Illumina	RNAseq	1 + 3	SRR24010246	SRX19813045	This study	10.19	0.62	33968169	6985659	48.79	10367	10.68	35.67
BC011	2019	Puccinia striiformis	tritici	Canada	PstS1-related	Paired Illumina	RNAseq	1 + 3	SRR24010236	SRX19813046	This study	9.29	0.51	30962650	7672761	64.63	9165	14.28	36.57
SK005	2019	Puccinia striiformis	Pseudo-hordei	Canada	Psph	Paired Illumina	RNAseq	3 + ?	SRR24010234	SRX19813047	This study	9.65	0.76	32182204	6622656	54.1	13351	14.32	36.6
SK026	2019	Puccinia striiformis	tritici	Canada	PstS1-related	Paired Illumina	RNAseq	1 + 3	SRR24010233	SRX19813048	This study	10.02	0.91	33394272	10560649	79.74	13054	21.98	19.86
SK028	2019	Puccinia striiformis	tritici	Canada	PstS1-related	Paired Illumina	RNAseq	1 + 3	SRR24010231	SRX19813049	This study	9.82	0.72	32743754	5672722	44.45	12596	11.93	47.02
SK030	2019	Puccinia striiformis	tritici	Canada	PstS1-related	Paired Illumina	RNAseq	1 + 3	SRR24010230	SRX19813050	This study	10.31	0.63	34369288	7112917	50.66	10252	12.61	48.21
SK031	2019	Puccinia striiformis	tritici	Canada	PstS1-related	Paired Illumina	RNAseq	1 + 3	SRR24010229	SRX19813051	This study	7.23	0.54	24112507	3679404	40.25	9741	11.17	56.91
SK037	2019	Puccinia striiformis	Pseudo-hordei	Canada	Psph	Paired Illumina	RNAseq	3 + ?	SRR24010228	SRX19813053	This study	9.28	0.59	30941791	4819532	40.94	10408	10.35	56.1
108-1_Winter_Wheat_cv_Moats	2020	Puccinia striiformis	tritici	Canada	PstS1-related	Paired Illumina	RNAseq	1 + 3	SRR24010226	SRX19813054	This study	4.08	2.23	20396819	8920319	49.62	14398	49.56	47.33
13_Rust_1	2020	Puccinia striiformis	Pseudo-hordei	Canada	Psph	Paired Illumina	RNAseq	1 + 3	SRR24010225	SRX19813055	This study	4.1	3.03	20513585	14926752	81.81	14742	82.44	13.02
13_Rust_2	2020	Puccinia striiformis	tritici	Canada	PstS1-related	Paired Illumina	RNAseq	1 + 3	SRR24010243	SRX19813057	This study	4.11	1.11	20539128	5867612	32.21	11645	31.98	66.07
13_Rust_3	2020	Puccinia striiformis	Pseudo-hordei	Canada	Psph	Paired Illumina	RNAseq	1 + 3	SRR24010223	SRX19813058	This study	4.1	1.96	20519317	11564533	62.83	14119	63.01	3.16
13_Rust_4	2020	Puccinia striiformis	tritici	Canada	PstS1-related	Paired Illumina	RNAseq	1 + 3	SRR24010222	SRX19813059	This study	4.13	1.53	20654252	7448706	40.68	13319	40.29	57.68
231-1_Winter_Wheat_cv_Yukon	2020	Puccinia striiformis	tritici	Canada	PstS1-related	Paired Illumina	RNAseq	1 + 3	SRR24010240	SRX19813060	This study	4.13	1.71	20651120	7244371	39.19	13845	39.16	58.95
AR00-05	2000	Puccinia striiformis	tritici	USA	PstS1	Paired Illumina	RNAseq	1 + 2	SRR24010221	SRX19813061	This study	4.31	3.01	21547029	16051125	83.02	14776	84.05	14.76
BC_SPI-1	2021	Puccinia striiformis	tritici	Canada	PstS1-related	Paired Illumina	RNAseq	1 + 3	SRR24010220	SRX19813062	This study	4.15	3.04	20750905	14990614	83.02	14902	83.7	14.88
BC_SPI-2	2021	Puccinia striiformis	tritici	Canada	PstS1-related	Paired Illumina	RNAseq	1 + 3	SRR24010235	SRX19813063	This study	4.17	3.14	20832470	15558061	85.23	15233	85.26	9.47
BC_SPI-3	2021	Puccinia striiformis	tritici	Canada	PstS1-related	Paired Illumina	RNAseq	1 + 3	SRR24010219	SRX19813064	This study	4.17	3.34	20829154	16013808	85.75	14945	86.53	9.47
BC_SPI-4	2021	Puccinia striiformis	tritici	Canada	PstS1-related	Paired Illumina	RNAseq	1 + 3	SRR24010218	SRX19813065	This study	4.17	2.54	20864690	14368168	77.79	14513	78.7	15.47
BC_SPI-5-2	2021	Puccinia striiformis	tritici	Canada	PstS1-related	Paired Illumina	RNAseq	1 + 3	SRR24010232	SRX19813066	This study	4.17	3.17	20835554	14987741	81.48	14857	82.44	16.35
W034	2011	Puccinia striiformis	tritici	Canada	PstS1	Paired Illumina	RNAseq	1 + 2	SRR24010217	SRX19813067	This study	4.17	2.92	20855239	16002975	85.73	14657	86.63	12.2
W056	2010	Puccinia striiformis	tritici	Canada	China	Paired Illumina	RNAseq	3 + 1*	SRR24010216	SRX19813068	This study	4.17	3.09	20839755	16161445	86.36	14550	87.44	11.34
W088	1990	Puccinia striiformis	tritici	Canada	PstS1	Paired Illumina	RNAseq	1 + 3	SRR24010251	SRX19813033	This study	2.35	2.03	20766567	17353651	92.35	12650	93.83	4.68
W034_SPI-1	2011	Puccinia striiformis	tritici	Canada	PstS1	Paired Illumina	RNAseq	1 + 2	SRR24010214	SRX19813070	This study	4.08	2.89	20403651	15255618	83.92	14675	85.1	13.92
Wheat_rust_19_1	2020	Puccinia striiformis	tritici	Canada	PstS1-related	Paired Illumina	RNAseq	1 + 3	SRR24010213	SRX19813071	This study	4.14	0.94	20701158	4767904	26.4	10560	25.84	71.63
Zimbabwe_2019_1	2019	Puccinia striiformis	tritici	Zimbabwe	Southern African	Paired Illumina	RNAseq	1 + 2	ERR3383632	ERX3407651	Boshoff et al. 2019	6.77	2.48	22576694	7070897	46.46	16260	59.6	34.26
Zimbabwe_2019_2	2019	Puccinia striiformis	tritici	Zimbabwe	Southern African	Paired Illumina	RNAseq	1 + 2	ERR3383633	ERX3407652	Boshoff et al. 2019	6.52	2.27	21745394	6141703	41.15	16022	53.85	41.21
Zimbabwe_2019_3	2019	Puccinia striiformis	tritici	Zimbabwe	Southern African	Paired Illumina	RNAseq	1 + 2	ERR3383634	ERX3407653	Boshoff et al. 2019	8.05	4.08	26844946	11768845	60.37	16816	81.33	15.07
Zimbabwe_2019_4	2019	Puccinia striiformis	tritici	Zimbabwe	Southern African	Paired Illumina	RNAseq	1 + 2	ERR3383635	ERX3407654	Boshoff et al. 2019	10.37	5.52	34569073	15645093	61.65	17009	83.75	12.73
Zimbabwe_2019_5	2019	Puccinia striiformis	tritici	Zimbabwe	Southern African	Paired Illumina	RNAseq	1 + 2	ERR3383636	ERX3407655	Boshoff et al. 2019	6.31	3.09	21019191	8943659	58.93	16447	77.94	17.71
Zimbabwe_2019_6	2019	Puccinia striiformis	tritici	Zimbabwe	Southern African	Paired Illumina	RNAseq	1 + 2	ERR3383637	ERX3407656	Boshoff et al. 2019	7.81	3.95	26016729	11097067	59.77	16694	78.6	16.52
Zimbabwe_2019_7	2019	Puccinia striiformis	tritici	Zimbabwe	Southern African	Paired Illumina	RNAseq	1 + 2	ERR3383638	ERX3407657	Boshoff et al. 2019	8.71	4.27	29026779	11623015	55.33	16716	72.1	23.34
Zimbabwe_2019_8	2019	Puccinia striiformis	tritici	Zimbabwe	Southern African	Paired Illumina	RNAseq	1 + 2	ERR3383639	ERX3407658	Boshoff et al. 2019	8.62	4.48	28747259	11697201	57.07	16776	73.22	21.44
Zimbabwe_2019_9	2019	Puccinia striiformis	tritici	Zimbabwe	PstS1	Paired Illumina	RNAseq	1 + 2	ERR3383640	ERX3407659	Boshoff et al. 2019	6.51	3.23	21708460	9649054	61.48	16534	82.14	14.33
Zimbabwe_2019_10	2019	Puccinia striiformis	tritici	Zimbabwe	Southern African	Paired Illumina	RNAseq	1 + 2	ERR3383641	ERX3407660	Boshoff et al. 2019	7.3	3.63	24325594	10301392	59.82	16645	78.57	16.62
Zimbabwe_2019_11	2019	Puccinia striiformis	tritici	Zimbabwe	PstS1	Paired Illumina	RNAseq	1 + 2	ERR3383642	ERX3407661	Boshoff et al. 2019	7.28	3.8	24272941	10655353	61.22	16788	81.05	14.49
Kenya_KE74217	1974	Puccinia striiformis	tritici	Kenya	PstS1	Paired Illumina	gDNA	1 + 2	ERR3856807	ERX3868880	van Schalkwyk et al. 2022	2.58	0.91	12782423	6086436	87.89	17743	96.54	0.73
Kenya_KE89069	1989	Puccinia striiformis	tritici	Kenya	PstS1	Paired Illumina	gDNA	1 + 2	ERR3856808	ERX3868881	van Schalkwyk et al. 2022	2.91	1.24	14387179	5924153	73.91	17726	81.6	16.1
Ethiopia_ET08.10	2010	Puccinia striiformis	tritici	Ethiopia	Eastern africa and India	Paired Illumina	gDNA	9 + ?	ERR3856809	ERX3868882	van Schalkwyk et al. 2022	6.88	1.89	34063038	12451830	60.04	17569	65.25	2.62
Ethiopia_ET03b.10	2010	Puccinia striiformis	tritici	Ethiopia	PstS1	Paired Illumina	gDNA	1 + 2	ERR3856810	ERX3868883	van Schalkwyk et al. 2022	8.17	3.28	40442493	22074609	84.93	17857	93.06	3.1
Eritrea_ER179b.11	2011	Puccinia striiformis	tritici	Eritrea	Eastern africa and India	Paired Illumina	gDNA	6 + 8	ERR3856811	ERX3868884	van Schalkwyk et al. 2022	6.08	2.41	30075786	16084944	86.3	17570	95.17	2.22
Eritrea_ER181a.11	2011	Puccinia striiformis	tritici	Eritrea	Eastern africa and India	Paired Illumina	gDNA	6 + 8	ERR3856812	ERX3868885	van Schalkwyk et al. 2022	5.95	2.31	29452811	15400625	86.25	17588	94.23	2.84
Kenya_14.K2	2014	Puccinia striiformis	tritici	Kenya	PstS1	Paired Illumina	RNAseq	1 + 2	ERR3856813	ERX3868886	van Schalkwyk et al. 2022	4.52	2.65	22382303	9723628	62.7	14559	59.31	25.04
Kenya_14.K4	2014	Puccinia striiformis	tritici	Kenya	PstS1	Paired Illumina	RNAseq	1 + 2	ERR3856814	ERX3868887	van Schalkwyk et al. 2022	3.63	2.11	17987224	8579150	64.02	14140	67.73	9.72
Kenya_14.K5	2014	Puccinia striiformis	tritici	Kenya	PstS1	Paired Illumina	RNAseq	1 + 2	ERR3856815	ERX3868888	van Schalkwyk et al. 2022	4.04	1.88	20006412	6890603	48.68	13883	48.94	28.99
Kenya_14.K6	2014	Puccinia striiformis	tritici	Kenya	PstS1	Paired Illumina	RNAseq	1 + 2	ERR3856816	ERX3868889	van Schalkwyk et al. 2022	2.98	1.16	14733715	4384588	38.96	11880	41.61	29.24
Kenya_14.K7	2014	Puccinia striiformis	tritici	Kenya	PstS1	Paired Illumina	RNAseq	1 + 2	ERR3856817	ERX3868890	van Schalkwyk et al. 2022	3.54	1.36	17510557	5423961	43.35	12479	43.88	40.68
Kenya_14.K8	2014	Puccinia striiformis	tritici	Kenya	PstS1	Paired Illumina	RNAseq	1 + 2	ERR3856818	ERX3868891	van Schalkwyk et al. 2022	3.49	0.93	17288992	3461115	26.08	11098	28.17	60.63
Kenya_14.K9	2014	Puccinia striiformis	tritici	Kenya	PstS1	Paired Illumina	RNAseq	1 + 2	ERR3856819	ERX3868892	van Schalkwyk et al. 2022	4.47	1.94	22129958	8087390	48.23	13834	51.07	36.84
Kenya_14.K10	2014	Puccinia striiformis	tritici	Kenya	PstS1	Paired Illumina	RNAseq	1 + 2	ERR3856820	ERX3868893	van Schalkwyk et al. 2022	2.55	1.3	12643738	5387939	56.49	12282	61.17	23.77
Kenya_14.K11	2014	Puccinia striiformis	tritici	Kenya	PstS1	Paired Illumina	RNAseq	1 + 2	ERR3856821	ERX3868894	van Schalkwyk et al. 2022	3.39	1.62	16791520	6838182	52.9	13373	56.18	21.32
Kenya_14.K12	2014	Puccinia striiformis	tritici	Kenya	PstS1	Paired Illumina	RNAseq	1 + 2	ERR3856822	ERX3868895	van Schalkwyk et al. 2022	4.1	2.47	20294032	9698593	61.23	14714	67.31	20.92
Kenya_14.K13	2014	Puccinia striiformis	tritici	Kenya	PstS1	Paired Illumina	RNAseq	1 + 2	ERR3856823	ERX3868896	van Schalkwyk et al. 2022	2.95	1.73	14579376	6927943	62.16	13417	67.13	10.97
Kenya_14.K14	2014	Puccinia striiformis	tritici	Kenya	PstS1	Paired Illumina	RNAseq	1 + 2	ERR3856824	ERX3868897	van Schalkwyk et al. 2022	2.64	1.51	13083768	6435404	65.24	13033	69.93	16.53
Kenya_14.K15	2014	Puccinia striiformis	tritici	Kenya	PstS1	Paired Illumina	RNAseq	1 + 2	ERR3856825	ERX3868898	van Schalkwyk et al. 2022	3.54	1.88	17515743	7177247	54.11	14009	57.21	27.45
South_Africa_SA1	1996	Puccinia striiformis	tritici	South Africa	Southern African	Paired Illumina	gDNA	1 + 2	ERR3856826	ERX3868899	van Schalkwyk et al. 2022	2.29	0.73	11314324	4816684	73.24	17554	81.36	6.16
South_Africa_SA2	1998	Puccinia striiformis	tritici	South Africa	Southern African	Paired Illumina	gDNA	1 + 2	ERR3856827	ERX3868900	van Schalkwyk et al. 2022	2.33	0.77	11515701	5602791	87.14	17666	96.29	1.7
South_Africa_SA3	2001	Puccinia striiformis	tritici	South Africa	Southern African	Paired Illumina	gDNA	1 + 2	ERR3856828	ERX3868901	van Schalkwyk et al. 2022	3.06	1.26	15150238	8431211	86.34	17797	97.68	0.45
South_Africa_SA4	2005	Puccinia striiformis	tritici	South Africa	Southern African	Paired Illumina	gDNA	1 + 2	ERR3856829	ERX3868902	van Schalkwyk et al. 2022	2.71	0.83	13438131	6148011	88.51	17698	96.95	0.77
South_Africa_20.0297	9/1/1996	Puccinia striiformis	tritici	South Africa	Southern African	Paired Illumina	RNAseq	1 + 2	ERR5960059	ERX5600580	van Schalkwyk et al. 2022	3.39	1.79	11972291	4913624	46.6	13858	54.75	41.16
South_Africa_20.0302	12/20/1998	Puccinia striiformis	tritici	South Africa	Southern African	Paired Illumina	RNAseq	1 + 2	ERR5960060	ERX5600581	van Schalkwyk et al. 2022	3.08	2.19	10894634	5910201	64.8	13930	72.58	19.29
South_Africa_20.0304	12/8/1998	Puccinia striiformis	tritici	South Africa	Southern African	Paired Illumina	RNAseq	1 + 2	ERR5960061	ERX5600582	van Schalkwyk et al. 2022	4.47	0.7	16548788	2447073	43.07	9524	16	49.41	Excluded
South_Africa_20.0307	7/16/2007	Puccinia striiformis	tritici	South Africa	Southern African	Paired Illumina	RNAseq	1 + 2	ERR5960062	ERX5600583	van Schalkwyk et al. 2022	3.44	1.44	12439500	3864431	40.02	12997	41.26	49.71
South_Africa_20.0308	7/16/2007	Puccinia striiformis	tritici	South Africa	Southern African	Paired Illumina	RNAseq	1 + 2	ERR5960063	ERX5600584	van Schalkwyk et al. 2022	2.83	1.73	10157921	4992289	56.33	13995	65.71	29.32
South_Africa_20.0309	5/26/2009	Puccinia striiformis	tritici	South Africa	Southern African	Paired Illumina	RNAseq	1 + 2	ERR5960064	ERX5600585	van Schalkwyk et al. 2022	3.34	2.28	11888834	6147532	60.41	14588	69.82	24.54
South_Africa_20.031	5/26/2009	Puccinia striiformis	tritici	South Africa	Southern African	Paired Illumina	RNAseq	1 + 2	ERR5960065	ERX5600586	van Schalkwyk et al. 2022	3.3	1.92	11722245	5322691	52.66	14053	60.69	33.99
South_Africa_20.0311	9/4/2009	Puccinia striiformis	tritici	South Africa	Southern African	Paired Illumina	RNAseq	1 + 2	ERR5960066	ERX5600587	van Schalkwyk et al. 2022	3.05	1.23	11413861	3627493	44.02	12773	42.06	40.9
South_Africa_20.0312	9/4/2009	Puccinia striiformis	tritici	South Africa	Southern African	Paired Illumina	RNAseq	1 + 2	ERR5960067	ERX5600588	van Schalkwyk et al. 2022	3.85	2.06	13533158	5111549	43.19	14245	50.89	45.66
South_Africa_20.0313	9/4/2009	Puccinia striiformis	tritici	South Africa	Southern African	Paired Illumina	RNAseq	1 + 2	ERR5960068	ERX5600589	van Schalkwyk et al. 2022	4.89	2.76	17201083	7521171	49.73	15211	58.83	37.23
South_Africa_20.0318	11/1/2006	Puccinia striiformis	tritici	South Africa	Southern African	Paired Illumina	RNAseq	1 + 2	ERR5960069	ERX5600590	van Schalkwyk et al. 2022	4.91	3.01	17476449	8534339	55.78	15443	65.49	30.23
South_Africa_20.0321	11/23/2006	Puccinia striiformis	tritici	South Africa	Southern African	Paired Illumina	RNAseq	1 + 2	ERR5960070	ERX5600591	van Schalkwyk et al. 2022	3.81	2.37	13578795	7126635	63.32	14617	69.64	20.96
South_Africa_20.033	Oct - Nov 2005	Puccinia striiformis	tritici	South Africa	Southern African	Paired Illumina	RNAseq	1 + 2	ERR5960071	ERX5600592	van Schalkwyk et al. 2022	2.85	1.5	10069260	4223877	49.07	13405	55.71	38.76
South_Africa_20.0331	Oct - Nov 2005	Puccinia striiformis	tritici	South Africa	Southern African	Paired Illumina	RNAseq	1 + 2	ERR5960072	ERX5600593	van Schalkwyk et al. 2022	3.12	1.73	11145614	4799858	50.75	13994	57.62	36.25
South_Africa_20.0332	Oct - Nov 2005	Puccinia striiformis	tritici	South Africa	Southern African	Paired Illumina	RNAseq	1 + 2	ERR5960073	ERX5600594	van Schalkwyk et al. 2022	3.23	1.49	11356097	4037315	42.16	13351	47.44	46.18
South_Africa_20.0333	Oct - Nov 2005	Puccinia striiformis	tritici	South Africa	Southern African	Paired Illumina	RNAseq	1 + 2	ERR5960074	ERX5600595	van Schalkwyk et al. 2022	3.34	1.36	11764364	3698466	35.97	13322	41.86	54.3
South_Africa_20.0334	11/12/2007	Puccinia striiformis	tritici	South Africa	Southern African	Paired Illumina	RNAseq	1 + 2	ERR5960075	ERX5600596	van Schalkwyk et al. 2022	3.31	1.76	11721232	4739505	48.9	13727	54.08	38.98
South_Africa_20.0335	11/12/2007	Puccinia striiformis	tritici	South Africa	Southern African	Paired Illumina	RNAseq	1 + 2	ERR5960076	ERX5600597	van Schalkwyk et al. 2022	4.21	1.99	14932378	5624936	44.75	14178	50.28	43.64
South_Africa_20.0322	11/12/2012	Puccinia striiformis	tritici	South Africa	Southern African	Paired Illumina	RNAseq	1 + 2	ERR5960077	ERX5600598	van Schalkwyk et al. 2022	3.05	2	10749498	5366059	57.77	14200	67.07	27.87
South_Africa_20.0323	11/12/2012	Puccinia striiformis	tritici	South Africa	Southern African	Paired Illumina	RNAseq	1 + 2	ERR5960078	ERX5600599	van Schalkwyk et al. 2022	3.03	2.03	10696323	5579355	61.27	14064	70.2	23.32
South_Africa_20.0324	11/12/2012	Puccinia striiformis	tritici	South Africa	Southern African	Paired Illumina	RNAseq	1 + 2	ERR5960079	ERX5600600	van Schalkwyk et al. 2022	3.21	1.62	11353632	4263760	43.79	13565	50.5	44.8
South_Africa_20.0326	14/11/2012	Puccinia striiformis	tritici	South Africa	Southern African	Paired Illumina	RNAseq	1 + 2	ERR5960080	ERX5600601	van Schalkwyk et al. 2022	3.38	1.72	11835423	4474444	43.8	13818	50.68	45.1
South_Africa_14.SADL1	2014	Puccinia striiformis	tritici	South Africa	Southern African	Paired Illumina	RNAseq	?	ERR3856830	ERX3868903	van Schalkwyk et al. 2022	1.18	0.25	5850295	974975	43.07	5804	16	49.41	Excluded
South_Africa_14.SADL2	2014	Puccinia striiformis	tritici	South Africa	Southern African	Paired Illumina	RNAseq	1 + 2	ERR3856831	ERX3868904	van Schalkwyk et al. 2022	1.22	0.24	6027404	929153	43.07	6059	16	49.41	Excluded
South_Africa_14.SADL3	2014	Puccinia striiformis	tritici	South Africa	Southern African	Paired Illumina	RNAseq	1 + 2	ERR3856832	ERX3868905	van Schalkwyk et al. 2022	12.47	6.89	61743420	30431389	66.23	16418	69.09	16.75
South_Africa_14.SADL4	2014	Puccinia striiformis	tritici	South Africa	Southern African	Paired Illumina	RNAseq	?	ERR3856833	ERX3868906	van Schalkwyk et al. 2022	3.26	1.76	16129400	7456603	59.68	13651	66.05	20.13
South_Africa_14.SADL5	2014	Puccinia striiformis	tritici	South Africa	Southern African	Paired Illumina	RNAseq	1 + 2	ERR3856834	ERX3868907	van Schalkwyk et al. 2022	4.96	0.51	24532156	2428257	43.07	7460	16	49.41	Excluded
South_Africa_14.SADL6	2014	Puccinia striiformis	tritici	South Africa	Southern African	Paired Illumina	RNAseq	1 + 2	ERR3856835	ERX3868908	van Schalkwyk et al. 2022	5.31	0.92	26264813	4720553	38.37	10748	18.11	60.07
South_Africa_14.SATT1	2014	Puccinia striiformis	tritici	South Africa	Southern African	Paired Illumina	RNAseq	1 + 2	ERR3856836	ERX3868909	van Schalkwyk et al. 2022	4.87	2.27	24120942	8485048	56.99	13906	45.89	34.84
South_Africa_14.SATT2	2014	Puccinia striiformis	tritici	South Africa	Southern African	Paired Illumina	RNAseq	1 + 2	ERR3856837	ERX3868910	van Schalkwyk et al. 2022	4.04	2.46	19989631	9498876	60.86	13933	66.28	18.47
South_Africa_14.SATT3	2014	Puccinia striiformis	tritici	South Africa	Southern African	Paired Illumina	RNAseq	?	ERR3856838	ERX3868911	van Schalkwyk et al. 2022	4.3	2.99	21307069	11668459	69.24	14879	76.05	11.02
South_Africa_14.SATT4	2014	Puccinia striiformis	tritici	South Africa	Southern African	Paired Illumina	RNAseq	?	ERR3856839	ERX3868912	van Schalkwyk et al. 2022	4.91	2.1	24309315	7921350	41.6	14087	45	40.57
South_Africa_14.SATT5	2014	Puccinia striiformis	tritici	South Africa	Southern African	Paired Illumina	RNAseq	?	ERR3856840	ERX3868913	van Schalkwyk et al. 2022	4.07	2.22	20163891	9209340	61.2	13875	64.35	15.65
South_Africa_13.SAZP1	2013	Puccinia striiformis	tritici	South Africa	Southern African	Paired Illumina	RNAseq	?	ERR3856841	ERX3868914	van Schalkwyk et al. 2022	4.38	2.98	21684417	12594955	71.52	14825	81.05	9.21
South_Africa_14.SAZP2	2014	Puccinia striiformis	tritici	South Africa	Southern African	Paired Illumina	RNAseq	?	ERR3856842	ERX3868915	van Schalkwyk et al. 2022	3.64	1.24	18040465	5565166	38.63	12012	42.23	3.43
South_Africa_14.SAZP3	2014	Puccinia striiformis	tritici	South Africa	Southern African	Paired Illumina	RNAseq	1 + 2	ERR3856843	ERX3868916	van Schalkwyk et al. 2022	3.02	1.39	14944666	6362724	51.91	12847	58.16	29.11
South_Africa_20.0299	28/8/2014	Puccinia striiformis	tritici	South Africa	Southern African	Paired Illumina	RNAseq	1 + 2	ERR5960081	ERX5600602	van Schalkwyk et al. 2022	4.06	1.98	14142282	5343746	43.23	14003	50.47	45.67
South_Africa_20.0315	23/9/2014	Puccinia striiformis	tritici	South Africa	Southern African	Paired Illumina	RNAseq	1 + 2	ERR5960082	ERX5600603	van Schalkwyk et al. 2022	4.01	2.45	14057934	6239668	51.5	14585	60.03	35.5
South_Africa_15.SAZP1	07/2015	Puccinia striiformis	tritici	South Africa	Southern African	Paired Illumina	RNAseq	1 + 2	ERR3856844	ERX3868917	van Schalkwyk et al. 2022	7.68	0.88	38010357	8168844	74.69	10369	20.27	12.76
South_Africa_15.SAZP2	07/2015	Puccinia striiformis	tritici	South Africa	Southern African	Paired Illumina	RNAseq	?	ERR3856845	ERX3868918	van Schalkwyk et al. 2022	8.18	0.61	40495474	7855556	43.07	9257	16	49.41	Excluded
South_Africa_15.SAZP3	07/2015	Puccinia striiformis	tritici	South Africa	Southern African	Paired Illumina	RNAseq	1 + 2	ERR3856846	ERX3868919	van Schalkwyk et al. 2022	7.67	1.18	37959616	9095544	77.41	11342	22.22	7.01
South_Africa_15.SAZP4	10/2015	Puccinia striiformis	tritici	South Africa	Southern African	Paired Illumina	RNAseq	?	ERR3856847	ERX3868920	van Schalkwyk et al. 2022	8.59	0.39	42500899	4528377	43.07	3682	16	49.41	Excluded
South_Africa_15.SAZP5	11/2015	Puccinia striiformis	tritici	South Africa	Southern African	Paired Illumina	RNAseq	1 + 2	ERR3856848	ERX3868921	van Schalkwyk et al. 2022	3.22	1.01	15924847	3856101	61.35	11296	33.24	29.05
South_Africa_15.SAZP6	11/2015	Puccinia striiformis	tritici	South Africa	Southern African	Paired Illumina	RNAseq	1 + 2	ERR3856849	ERX3868922	van Schalkwyk et al. 2022	2.86	0.96	14164759	3793762	60.1	10667	37.03	27.03
South_Africa_15.SAZP7	11/2015	Puccinia striiformis	tritici	South Africa	Southern African	Paired Illumina	RNAseq	1 + 2	ERR3856850	ERX3868923	van Schalkwyk et al. 2022	4.44	0.94	21990041	3959197	50.77	11222	22.37	37.9
South_Africa_15.SAZP8	11/2015	Puccinia striiformis	tritici	South Africa	Southern African	Paired Illumina	RNAseq	1 + 2	ERR3856851	ERX3868924	van Schalkwyk et al. 2022	2.98	0.54	14747442	1742942	22.1	8095	15.58	69.39
South_Africa_15.SAZP9	11/2015	Puccinia striiformis	tritici	South Africa	Southern African	Paired Illumina	RNAseq	1 + 2	ERR3856852	ERX3868925	van Schalkwyk et al. 2022	3.22	1.62	15964321	5913752	51.07	13791	50.4	36.57
South_Africa_15.SAZP10	11/2015	Puccinia striiformis	tritici	South Africa	Southern African	Paired Illumina	RNAseq	1 + 2	ERR3856853	ERX3868926	van Schalkwyk et al. 2022	3.02	1.19	14967783	4360915	50.7	12370	40.64	10.57
South_Africa_15.SAZP11	11/2015	Puccinia striiformis	tritici	South Africa	Southern African	Paired Illumina	RNAseq	1 + 2	ERR3856854	ERX3868927	van Schalkwyk et al. 2022	2.85	1.59	14110462	6150796	68.46	13218	59.44	12.8
South_Africa_15.SAZP12	11/2015	Puccinia striiformis	tritici	South Africa	Southern African	Paired Illumina	RNAseq	1 + 2	ERR3856855	ERX3868928	van Schalkwyk et al. 2022	2.64	1.27	13083899	4942851	70.83	12310	51.51	14.71
South_Africa_20.03	24/10/2015	Puccinia striiformis	tritici	South Africa	Southern African	Paired Illumina	RNAseq	1 + 2	ERR5960083	ERX5600604	van Schalkwyk et al. 2022	4.08	2.11	14407436	5980502	48.79	13985	55.49	37.95
South_Africa_20.0316	17/12/2015	Puccinia striiformis	tritici	South Africa	Southern African	Paired Illumina	RNAseq	1 + 2	ERR5960084	ERX5600605	van Schalkwyk et al. 2022	3.83	1.92	13531958	5286361	47.19	13970	52.07	40.94
South_Africa_20.0327	6/10/2016	Puccinia striiformis	tritici	South Africa	Southern African	Paired Illumina	RNAseq	1 + 2	ERR5960085	ERX5600606	van Schalkwyk et al. 2022	4.22	1.99	14860820	5556693	43.72	14158	49.56	45.43
South_Africa_20.0329	6/10/2017	Puccinia striiformis	tritici	South Africa	Southern African	Paired Illumina	RNAseq	1 + 2	ERR5960086	ERX5600607	van Schalkwyk et al. 2022	3.58	2.06	12720716	5480095	52.1	14217	57.87	35.22
New_Zealand_01.01	2001	Puccinia striiformis	tritici	New Zealand	Southern African	Paired Illumina	RNAseq	?	ERR4421877	ERX4362504	Cook et al. 2021	1.37	0.99	6766155	4010251	73.79	11667	84.06	6.71
New_Zealand_09.01	2009	Puccinia striiformis	tritici	New Zealand	PstS0	Paired Illumina	RNAseq	?	ERR4421878	ERX4362505	Cook et al. 2021	3.8	2.55	18793081	10294949	68.95	14855	77.13	7.02
New_Zealand_14.01	2014	Puccinia striiformis	tritici	New Zealand	PstS1	Paired Illumina	RNAseq	?	ERR4421879	ERX4362506	Cook et al. 2021	1.41	0.79	6961039	3326454	56.36	10405	67.14	26.85
New_Zealand_11.02	2011	Puccinia striiformis	tritici	New Zealand	PstS1	Paired Illumina	RNAseq	?	ERR4421880	ERX4362507	Cook et al. 2021	1.7	1.21	8415310	5233087	74.61	12011	88.22	4.91
New_Zealand_12.06	2012	Puccinia striiformis	tritici	New Zealand	PstS1	Paired Illumina	RNAseq	2 + ?	ERR4421881	ERX4362508	Cook et al. 2021	3.65	2.46	18089475	10482927	72.79	13882	80.79	5.11
New_Zealand_12.07	2012	Puccinia striiformis	tritici	New Zealand	PstS0	Paired Illumina	RNAseq	?	ERR4421882	ERX4362509	Cook et al. 2021	1.78	1.23	8797530	5337002	70.9	12480	85.25	8.7
New_Zealand_12.09	2012	Puccinia striiformis	tritici	New Zealand	PstS1	Paired Illumina	RNAseq	?	ERR4421883	ERX4362510	Cook et al. 2021	3.13	2.29	15489005	8812116	69.87	14338	79.64	9.28
New_Zealand_12.11	2012	Puccinia striiformis	tritici	New Zealand	PstS0	Paired Illumina	RNAseq	?	ERR4421884	ERX4362511	Cook et al. 2021	1.47	1.1	7276767	4117622	68.62	11527	78.87	8.9
