# Supplementary material for: Uncovering the history of recombination and population structure in western Canadian stripe rust populations through mating type alleles
Source: BMC Biol. 2023 Oct 25;21:233. doi: 10.1186/s12915-023-01717-9 (PMC10601111; doi:10.1186/s12915-023-01717-9)
Supplement: Supplementary file 2 — Additional file 2. Nucleotide CDS sequence of HD alleles and STE3 genes of Puccinia striiformis f. sp. tritici identified in this study, in fasta format. [file 12915_2023_1717_MOESM2_ESM.fasta]

>Pst_bE1-HD2
ATGGTCATTCCAGGTTGGAGTTCAACCTGCGCTCCAGCCATCAAGCTCCGTAACCTAGCCATGAAGCTCCTGCCCGCCTCATTCCTGGATTCATGCGTCAACCAGAAGGAATCCATTCCACCCCTGCAATTCCCTCCGGTCGACAACCTACTACCCGCATTACTCCAGGTAGGCCTCAGCGCAGAATGCGCGAGCACACTCTATCAAGAATTTACCAATACTGTTCGACAAGTGAATGAAAGTCTCTTAGAAACGTACTGCACCTCTGCACCCCAATTTTGCCAGAACCCTCAGGTCCCTCAATTGTCGAAAAGCTCGTTTATTGAAGCGTTGCAAGTGCACCTTCTCGGCGTTCGCGCCCAAACTATTCACAAAATCTGGCTTGCCCTACTATCACGTGCCGAAGCTCTCGTTCAGCAATCTAGATCCATCTCAACGACTTCTCAAGCAACTTCGCCCTTATCATCCAGTGCTTCCTCAACCAAACCGAGAGGCCGAGCACCAAAATTTACTAAGGAGCAAACGGCCGCGCTGAACGCTCTATTGGCCCGCGCTACCCAGTATTCATCAGAGGACAAAGAACTCATTGCGCATGAGCTTAACTTGACTCGTGACCAAGTAAATCGATGGTTCTGCAACGCACGAGCACGAAAGAAACCATACACATGTCCTTCCCGCCGCGCCGGCCCAACCACTAAAACTATCCTCTCGAGTAACAACTCTACTCGAAGCGATTCTCCATCAACACAATCAGAGCGAAGTTACTCCCAAGGATCACCTCAATCGAGTTCATCAGAAGACACAGAAATGTCGATCACCAATACTTCGTCACCTTCCCCATCATCGTCATCATCATCACTATCAACATCACCCTCATCATCGTCCTATCTCTCAACATCGTCAACAACACCAGTAGAAGATGACCCCATGGAAGCTTACTTTGATTTCCCAGCCTACCAACCCACCGAAACATGGCCTCAACAAAATCAACAGCAACAAGACACACCATATTTACAACCATTACCTTCCCAACTTAATTACCAACAACGACAGCACCAAGCTTTACTACCATTACCTTCCCAACAAAATTACTATCATCATCCTTTTGATCGAAGTTTACCTTACAACTCCGTCTCTGGTAGTTCTTCTTGCGACGAATCTTCTCAGTTCTCGAACCATTCTTCTTCTCCTTCTAACTCAAATATTGGACAAGGACTTTGGAACGATGATCTTCAACAACAACTTCCTCCAGACTTTAACTTTACTCCTTTCGTTTGCTCTTGA
>Pst_bE2-HD2
ATGGTTCCATGGTGGAGCTCAACATGTGCCCAAGCCATCAAACTCCGAAGTCTAGCTGAAAGGATTCTGCCAACCTCTTTCCTGGACTCCTACCGAAACCAGCAACCAACCAATATCGTTCCACCACTCCACTTTCCCGAAGTCAACCATCTACTGCCGGAATTGCTGCGACTAGGCTTCAGCGCGGATTATACCAGCCTCCTCTACCAAGAGTTCCTGAGCGCTGTCACAAGAATGGACGAAACTCTCATTGAGTCTTATCATACCGACGCACCCAAATTTCTCGGAAATGCCGGGACGTCTCAAGTTTCGCAAGGCGCCTACCTCCAAGCTATCCAAGGTCAACTCCTCGCTGTCCGAGCAGAAAGCCTACAAAAGATTTGGGGCATGTTACTGTCTCGCGGCCAAGCTCTCGCCCAGCAATCAGGATCTGTCCCATCAAGCTCTCATATCTCTTCCCCATCAGCGTCGACCTCGACTTGCAACGGCACTTTGTCATCATCCGGTCCGTCCAACTCGTCAGCTAAACCAAGAGGCCGAGCACCGAAATTCTCCAAGGAGCAAACCGCCGCGCTGAACGCTCTGCTAGCACGCGCCAATCAGTATTCATCCGAAGACAAAGACACCATTGCGCATGAACTCAACATGACTCGTGATCAGGTTAATCGATGGTTCTGCAACGCACGAGCACGAAAAAAACCTTACACATGTCCTTCACGACGTGCCGGCCCAACCACCAAAACTATCCTCTCGAGTAACAACTCTACTCGCAGCGATTCTCCATCAACACAATCAGAACGAAGTTATTCGCAAGGATCACCTCAATCGAGTTCATCAGAAGACACCGAAATGTCGATCACCAATACCTCGTCACCGTCTCCATCTTCGTCTTCATCATCACTATCGATATCACCCTCATCATCTTCCTATCTCTCAACATCCTCAACAACACCAGTAGAAGATGACCCCATGGAAGCTTACTTTGATTTCCCAGCTTACCAACCCACCGAAACATGGCCCCAACAAAATCAACAGCAACAAGAAACACCATATCTACCGCCATTACCTGCCCAACTTAATTACCAACAACGACAGCAACAAGCTTTACTACCATTACCTTCCCAACAAAATTTCTACCATCATCCTTTTGATCAAAGTTCACCTTACAACTCGGTCTCTGGTAGTTCTGCATGCGACGAGTCTCAGTTCTCGAACCATTCTTCTTCTCCTTCCCACTCAAATATTGGGCAAGGACTTTGGAACGATGATCTTCAACAACAACTTCCTGCCGACTTCAACTTTACTCCTTTCGTTTGTTCTTGA
>Pst_bE3-HD2
ATGGGCACTTCAAGATGGAATTACACAAGTGCACCCGCCTTGAAACTCAGAAGCTTAGCCCTAAAAATCCTACCAGCGTCATTCGTAGACTCGTTCATGGGAGATGGACACCTTGATGCTGTCCCGCCCTTATGTTTCCCTCCTGTCAACATCGCACTACCGCAGCTACTCCACTTGGGCATTAGACCAGATCACGCTAGCCTCCTTCACAACGAGTTCATCAGTGCCGTTAAAACACTAGACGAGGCTTTATCTCAATCGTACTACTCCAACGCCCCACAATTTCGTAATAACCCCGCGGATGCTCGACTATCCCGGTCTGCATTTATCGAAGCGTCGCAATCTCAATTCCTGGCCGTACGCACTCAATCCATCCAGCGGCTATGGGACACCCTTCTGGCACATGCTCTAGCACTTCAGCGTGCAGCACCTGTTCAATCTACGAGTCAAACCGGCACTACATCATCATCCGGTCCCTCCACCTCCTCAATCAAATCGAGAGGCCGAGCACCAAAATTCTCCAAGGAGCAAACCGCCGCACTGAACGCCTTACTAGCCCGCGACAATCAATTCTCATCAGAAGAGAAGGATCTTATTGCGCATGAACTTAACCTGACTCGTGACCAAGTAAATCGATGGTTCTGCAACGCACGAGCACGAAAGAAACCTTACACATGTCCTTCCCGCCGCGCCGGTTCGACCACCAAAACTATCCTCTCGAGTAACAACTCTACCCGAAGCGATTCTCCATCAACACAATCAGAGCGAAGTTATTCGCAAGGATCACCTCAATCGAGTTCATCAGAAGACACAGAAATGTCGATCACCAATACTTCGTCACCTTCCCCATCATCGTCATCATCATCACTATCAACATCACCCTCATCATCGTCCTATCTCTCAACATCGTCAACAACACCAGTAGAAGATGACCCCATGGAAGCATATTTCGATTTCCCGGCCTACCAACCCACTGAAACATGGCCTCAACAAAATCAACAGCAACAAGAAACACCATATTTACCACCATTACCTGCCCAACTTAATTACCAACAACGACAGCAACAAGCTTTACTACCATTACCTTTCCAACAAAATTTCTACCATCATCCTTTTGATCGAAATTCACCTTACAACTCGGTCTCTGGTAGTTCTCCTTGCGACGAGTCTCAGTTCTCGAACCATTCTTCTTCTCCTTCTAACTCAAATATTGGACAAGGACTTTGGAACGATGATCTTCAACAACAACTTCCTCCAGACTTTAACTTTACTCCTTTCGTTTGCTCTTGA
>Pst_bE1*-HD2
ATGGTCATTCCAGGTTGGAGTTCAACCTGCGCTCCAGCCATCAAGCTCCGTAACCTAGCCATGAAGCTCCTGCCCGCCTCATTCCTGGATTCATGCGTCAACCAGAAGGAATCCATTCCACCCCTGCAATTCCCTCCGGTCGACAACCTACTACCCGCATTACTCCAGGTAGGCCTCAGCGCAGAATGCGCGAGCACACTCTATCAAGAATTTACCAATACTGTTCGACAAGTGAATGAAAGTCTCTTAGAAACGTACTGCACCTCTGCACCCCAATTTTGCCAGAGCCCTCAAGTCCCTCAATTGTCGAAAAGCTCGTTTATTGAAGCGTTGCAAGTGCACCTTCTCGGCGTTCGCGCCCAAACTATTCACAAAATCTGGCTTGCCCTACTATCACGTGCCGAAGCTCTCGTTCAGCAATCTAGATCCATCTCAACGACTTCTCAAGCAACTTCGCCCTTATCATCCAGTGCTTCCTCAACCAAACCGAGAGGCCGAGCACCAAAATTTACTAAGGAGCAAACGGCCGCGCTGAACGCTCTATTGGCCCGCGCTACCCAGTATTCATCAGAGGACAAAGAACTCATTGCGCATGAGCTTAACTTGACTCGTGACCAAGTAAATCGATGGTTCTGCAACGCACGAGCACGAAAGAAACCTTACACATGTCCTTCACGACGTGCCGGCGCAACCACCAAAACCATCCTCTCGAGTAACAACTCTACTCGCAGCGATTCTCCATCAACACAATCAGAACGAAGTTACTCCCAAGGATCACCTCAATCGAGTTCATCAGAAGACACAGAAATGTCGATCACCAATACTTCGTCACCTTCCCCATCATCGTCATCATCATCACTATCAACATCACCCTCATCATCGTCCTATCTCTCAACATCGTCAACAACACCAGTAGAAGATGACCCCATGGAAGCATACTTTGATTTTCCAGCCTACCAACCCACCGAAACATGGCCTCAGCAAAATCAACAGCATCAAGAAACACCATATCTACCACCATTGCCTTCCAAACTTAATTACCAACATCGACAGCAACAAGTTTTACCACACTTACCTTCCCAACAAAATTTCTACCATCATCCTTTTGATCGAAGTTCGCCTTACAACTCGGTGTCTGGTAGTTCTTCTTGCGACGAGTCTCAGTTCTCGAATCATTCTTCTTCTCCTTCCAATACAAGTATGGGACAAGGACTTTGGAACGATGATCTTCAACAACAACTTCCTGCAGACTTTAACTTTACTCCTTTCGTTTGCTCTTGA
>Pst_bE4-HD2
ATGGTCCCTTGGTGGAGTACGACGCGCGCCGCGGCCATCAAAGCTCGAAACATAGCTGCCAAAATCCTGCCATCATCGTTCCTCGACCCCTATCTTGATGGGAAACAACAGGACCCTGACGCCATCCCCGCATTACGTTTCCCTCCGGTAGAAGATTTGCGACCACACTTGCTCCAGCAAGGCCTTCCCCGGGACTATGCCAACCTCCTCTACCATGAGTTTGCCACAGCCGTCGAAGGGCTTGACGCATCCCTCATAAAAGCGTACAACACCACTGCCCCACAATTTCGGAATAATCCCGAGGGTGCCCAACTATCTCGATCAGCCTTTATCGAAGCGTCGCAATTTCAACTATTAGCCGTACGCAGTCAATCCATCCAACGGTTATGGACTACCCTTCTGGCACATGCGCAAAGTCTTCAACGACTAGACCCCCCTCCATCAACATCCCAAACCGGCATTCCATCATCATCCGGTGCCTCCAACTCCTCAGGCAAACCGCGAGGCCGAGCACCAAAATTCTCCAAGGAGCAAACCGCCGCACTGAACGCCCTACTAGCCCGCGCCAGCCAGTATTCGTCCGAAGACAAAGATACCATCGCGCATGAACTCAACCTGACTCGCGACCAAGTGAACCGATGGTTCTGCAACGCACGAGCACGAAAGAAACCCTACACATGTCCTTCCCGCCGCGCCGGTACAACCACCAAAACTATCCTCTCGAGTAACAACTCTACTCGCAGCGATTCTCCATCAACACAATCAGAACGAAGTTATTCGCAAGGATCACCTCAATCGAGTTCATCAGAAGACACCGAAATGTCGATCACCAATACTTCGTCACCATCTCCATCTTCGTCTTCCTCATCCCTATCAATATCACCTTCATCATCATCTTATCTCTCCACATCGTCAACAACACCAGTAGAAGATGACCCCATGGAAGCATACTTTGATTTTCCAGCCTACCAACCCACCGAGACATGGCCTCAACAAAATCAACAGCAACAAGACACACCATATTTACAACCATTACCTTCCCAACTTAATTACCAACAACGACAGCACCAAGCTTTACTACCATTACCTTCCCAACAAAATTACTATCATCATCCTTTTGATCGAAGTTTACCTTACAACTCCGTCTCTGGTAGTTCTTCTTGCGACGAATCTTCTCAGTTCTCGAACCATTCTTCTTCTCCTTCTAACTCAAATATTGGACAAGGACTTTGGAACGATGATCTTCAACAACAACTTCCTCCAGACTTTAACTTTACTCCTTTCGTTTGCTCTTGA
>Pst_bE5-HD2
ATGGTCACTGCGTGGTGGAATTCAACATGTGCTCCTGCCCTCAAACTTCGGAGTCTCACGGCTAAAATTTTACCACCATCATTTGTCGACTTGTTCATGAAAGGCGATCAGGATGATGCTATTCCACCCCTGCACTTTCCTGAACTTGGGAATTTATTAGAACCACTGCTTCAGCTAGGCCTCACCGCGCATCATGCCAACCTTCTGCACGACGAGTTCACTAGTACCGTCCAAAGGCTGGATGCATCTCTATCTGAGTCATACCGAACCAACGCCCCCCAATTTCGAAACAATGTCCACGGGCCCAAAACATCTCGAACTGCATTCATCGAAGCGTCGCAATCTCAATTTTTGGTCGTACGCTCTCAATCCATCCAACGGTTATGGAACACGCTTCTGGCGCATGTTCAAACTCTTCAACGAGTAGAACCAGTTCAATCAACATCTCGAACCGGCACTCCATCATCGTCTAGTCCCTCAACCAAACCGAGAGGCCGAGCACCAAAATTCTCCAAGGAGCAAACCGCCGCGCTCAACGCCCTCCTAGCCCGCGACAATCAATTCTCATCCGAAGAGAAGGATCTCATTGCGCATGAACTCAACCTGACTCGTGACCAAGTGAACCGATGGTTCTGCAACGCACGAGCACGAAAGAAACCTTACACATGTCCTTCCCGTCGCGCCGGCACCACCACCAAAACTATCCTCTCGAGTAACAACTCTACTCGAAGCGATTCTCCATCAACACATTCTGAACGAAGTTATTCGCAAGGATCACCTCAATCGAGTTCATCAGAAGACACCGAAATGTCGATCACCAATACTTCATCACCTTCTCCATCATCGTCTTCATCATCACTTTCGATATCACCCTCATCATCGTCGTATCTCTCCACATCCTCAACAACACCAATAGAAGATGACCCCATGGAAGCGTACTTTGATTTCCCAGCTTACCAGCCCACCGAAACATGGCCTCAACAAAATCACCAGCAACAAGAAACACCATATCTACCGCCATTACCTTCCCAACTTAATTACCAACAGCGACAGCAGCAAGCTTTACTACCATTACCTTCCCAACAAAATTACTACCACCAACCTTTTGATCGAAATTCACCTTACAACTCGGTCTCTGGTAGTTCTTCTTGCGACGAGTCTCAGTTCTCAAACCATTCTTCTTCTCCTTCCAATACAAGTATCGGACAAGGACTTTGGAGCGATGATCCCCAACCACAACTTCCTGCCGATTTTAACTTTACTCCTTTCGTTTGTTCTTGA
>Pst_bE6-HD2
ATGTCGTTCTCCCTTTGGAAGTCAACGTGTGCCTCTGCACTCAAAGTGCGGAACTTGGCCGCCAGTGTATTGTCGCCTTCCTTCCTGGAATCCTTCATCAACGGGAAGCACTCCGATATCATCCCCCCGCTACACTTCCCTCCAATTGGCGATCTGCTGCCACAGTTACTTCACCTCGGCCTCAGCCCCGATCATGCAAATCTTCTCCACGGCGAGCTCGCCAGCACCATCGCAAGGCTCGATGAAGCTTTATCACAATCATACTACGCCAATGCGCCCGAATTTCGTGAGAATCCCGCAGGCGCCCACCTCTCTCGATCTGCATTCATCGAAGCCTCGCAATCTCAATTCTTGGCCGTCCGCACACAATCTATCCAGCGATTGTGGAACACCCTGCTGGCACATGTACAAACTCTTCAACGAGTAGAACCCGTTCAATCAACATCTCAACCCGGCACTCCATCATCATCCGGTCCCCCCGCCTCCTCAACGAAACCGAGAGGCCGAGCACCAAAATTCTCCAAGGAGCAAACCGCCGCGCTGAACGCTCTACTAGCCCGCGCCAGCCAGTACTCATCCGAAGACAAAGACACCATTGCGCATGAATTAAACTTAACCCGTGACCAAGTGAACCGATGGTTCTGCAACGCACGAGCACGAAAGAAACCTTACACATGTCCCACCCGCCGTGCCGGCCCAAACACCAAAACGATCCTCTCGAGTAACAACTCTATGCGAAGCGATTCACCATCAACACAATCGGAACGAAGTTATTCCCAAGGATCACCTCAATCGAGTTCCTCAGAAGACACCGAAATGTCGATCACCAATACCTCGTCACCTTCCCCATCTTCGTCTTCATCATCACTATCGATATCACCCTCATCATCTTCCTATCTCTCAACATCCTCAACAACACCAGTAGAAGATGACCCCATGGAAGCTTACTTTGATTTCCCAGCTTACCAACCCACCGAAACATGGCCCCAACAAAATCAACAGCAACAAGAAACACCATATCTACCGCCATTACCTGCCCAACTTAATTACCAACAACGACAGCAACAAGCTTTACTACCATTACCTTCCCAACAAAATTTCTACCATCATCCTTTTGATCAAAGTTCACCTTACAACTCGGTCTCTGGTAGTTCTGCATGCGACGAGTCTCAGTTCTCGAACCATTCTTCTTCTCCTTCCCACTCAAATATTGGGCAAGGACTTTGGAACGATGATCTTCAACAACAACTTCCTGCCGACTTCAACTTTACTCCTTTCGTTTGTTCTTGA
>Pst_bE7-HD2
ATGACGACTCCATGGTGGAAATCAACCCGGGCTCGGGCTACCACCCTCCTCAACCTGGCAGGAAAATTGCTGCCGGCATCATTCTTGGACGCCTGCATCAAACAGCAGCAGCACGATGTGATTCCGCCTTTACACTTCGCTGAAATAGATAATCCACTCCCTCACCTTCTTCGGCTAGGTTTCAAAGCAGAATGTGCTGCCCTCCTCCACGAGCAATTTGTCAACTCGATCAAACGAATGGATGAAGCTCTATGCGCATCTTATTACTCCCATGTCTCACAAACATGCGAGAATCCCGATGCTCCCAGCACGTCTCGATCTGCATTCATCCAAGCATTGCATGCTCACATGTTGGTGATTCGCGCCCAATCCGTTCAACGATTATGGTCTGCAGTCCTTTCTCACGCCCAACACCTTTCCAAAGTGGGACCGACTCCAACAACCACCGGAGTCAGTATCCTGCCAACACCCGCTTCCTCCACCTCATCAACTAAACCGAGAGGCCGAGCCCCCAAATTCTCAAAGGAGCAAACCGCCGCGCTCAATGCTCTACTAGCTCGCGCTAATCAGTATTCATCCGAAGACAAAGACACTATTGCGCATGAGCTCAACCTGACTCGTGACCAAGTCAATCGATGGTTCTGCAACGCACGAGCACGAAAGAAACCTTACACATGTCCTTCCCGCCGTGCCGGCCCTACCACCAAAACTATCCTCTCGAGTAACAACTCTACTCGAAGCGATTCTCCATCAACACAATCGGAACAAAGTTACTCCCAAGGATCACCTCAATCAAGTTCATCGGAAGACACAGAAATGTCGATCACCAATACTTCTTCACCTTCCCCATCTTCGTCTTCATCATCACTATCAATATCACCCTCATCATCGTCCTACCTATCAACATCGTCAACAACACCAGTAGAAGATGACCCCATGGAAGCATACTTTGATTTCCCAGCTTACCAACCCACAGAGACATGGCCTCAACAAGATCAACAGCAGCAAGACACACCATATCTACCACCATTACCTGCCCAACTTAATTATCAACAACGACAGCACCAAGCTTTACTGCCATTACCTTCCCAACAAAATTACTATCATCATCCTTTTGATCGAAGTTTACCTTACAACTCCGTCTCTGGTAGTTCTTCTTGCGACGAATCTTCTCAGTTCTCGAACCATTCTTCTTCTCCTTCTAACTCAAATATTGGACAAGGACTTTGGAACGATGATCTTCAACAACAACTTCCTCCAGACTTTAACTTTACTCCTTTCGTTTGCTCTTGA
>Pst_bE8-HD2
ATGTGGATCCCTCTTTGGAATTCGACTCGCGCTTCAGCCATCAGACTCCAAAACCTGGCCTTAAAAGCTCTCCCCCCTTCTTTCCTGAATTCGTACAACCACGAAAAGCAACCTCAAGTCATTCCATCATTGTGCTTCCCTGAAGTTGAAAATGTACTACCTTGCTTGCTCGCACTCGGTCTCGATGCAGACCTTGCCCAGTCACTCTACGATCAATTCACGAATGCAGTGCTAACAGTAGATCGCACCCTGACGGAAAACTATCTCACACACACGCCCCAGTTGTCTCGTACCGCCTTCATTCAAGCACTCCAGGGCCAACTTATGACTATTCGCGCTCAATTCATCGACAAAACATGGAAGATGCTACTCTCTCGCGCCGAAAGTCTCGCCGAACAATCCAGATCCTCGCTATCCACTTCGCAAACCAGCATCCTGTCATCATCCGGTCCCTCCACCTCTTCGACCAAACCGAGAGGCCGAGCGCCAAAATTTTCCAAGGAGCAGACCGCCGGGCTCAATGCTCTACTAGCCCGGGCTAGTCAGTATTCATCTGAAGACAAAGACCTGATTGCGCATGAACTCAACCTGACCCGTGACCAAGTGAACCGATGGTTCTGCAACGCACGAGCACGAAAGAAACCTTACACATGTCCTACCCGACGTGCTGGCCCAACCACTAAAACTATCCTCTCGAGTAACAACTCTACTCGAAGTGATTCTCCATCAACACAATCGGAACGAATTTACTCCCAAGGATCCCCTCAATCGAGTTCATCAGAAGACACCGAAATGTCGATCACCAACACCTCGTCACCTTCCCCATCTTCGTCTTCATCGTCCCTATCAATATCACCCTCATCGTCGTCCTATCTCTCAACCTCGTCGACAACACCAGTAGAAGATGACCCAATGGAAGCGTACTTTGATTTCCCAGCTTACCAACCCACCGAAACATGGCCTCAGCAAAATCAACAGCATCAAGAAACACCATATCTACCACCATTGCCTTCCCAACTTAATTACCAACATCGACAGCAACAAGTTTTACCACACTTACCTTCCCAACAAAATTTCTACCATCATCCTTTTGATCGAAGTTCGCCTTACAACTCGGTGTCTGGTAGTTCTTCTTGCGACGAGTCTCAGTTCTCGAATCATTCTTCTTCTCCTTCCAATACAAGTATGGGACAAGGACTTTGGAACGATGATCTTCAACAACAACTTCCTGCAGACTTTAACTTTACTCCTTTCGTTTGCTCTTGA
>Pst_bE9-HD2
ATGTTGAACCCATGGTGGAATGTAACACGTGCTTCAGCCATCAAAGCCCGAAGCATCTTCGCAAAGTTTTTACCATCCGCATTTACAGACTCGTTCACCCACGTCAAACCGGTAGCTACTATTCCTTCCCTTCAATTCCCGCAAGTGGCAAACCTTCTACCACAGCTTCACCAGTTGGGCCTCAGTGCGGATTGCGCCACCCTTCTCCAGCAAGAGTTCCTTGGGGCAGTAGACAAACTAGATAAATCACTCGTTGAGTCCTACGAAGCCCAAGCCCCAAAGTTTTATGAGGATAGCAATACCCCCGATTCGCCATCTTCATTCGCCCAAGCATTACGAGACCATCTCCTTGTGGTTCGCGCTCAATTCGTGCAGAGAATCTTGGCCACCCTACAATCCCGTCTCGACAGTCTTATCCAACAATCTAGATCAGCTCAATCAAGCTCCCGAACCAACATTCAATCGCCGTCCCCCTTCACATCCCCCCCTACCCCATCCTCATCCGGCTGCTCCAGCAACTCCGCAAAACCCAGAGGCCGAGCACCAAAATTCTCCAAGGAGCAAACCGCCGCTTTGAACGCCCTACTAGCCCGCGACAATCAGTTCTCATCAGAAGAAAAGGATCTTATTGCGCATGAACTCAACCTGACTCGTGACCAAGTAAACCGATGGTTCTGCAACGCACGAGCACGAAAGAAACCTTACACATGTCCTTCCCGCCGCGCCGGCGCAACCACCAAAACTATCCTCTCGAGTAACAACTCTACTCGAAGTGATTCTCCATCAACACAATCGGAACGAAGTTACTCCCAAGGATCCCCTCAATCGAGTTCATCAGAAGACACCGAAATGTCGATCACCAACACCTCGTCACCGTCCCCATCTTCGTCTTCATCATCCCTATCAATATCACCCTCATCATCGTCTTATCTCTCAACATCGTCAACAACACCAGTAGAAGATGACCCCATGGAAGCGTACTTTGATTTCCCAGCCTACCAGCCCACCGAAACATGGCCTCAACAAAATCAACAGCAACAAGAAACACCATATCTACCGCCACTACCTTCTCAACTTAATTACCAACAACGACAGCACCAAGCTTTACTACCATTACCTTCCCAACAAAATTTCTACCATCATCCTTTTGATCGAAGTTCACCGTACAACTCGGTCTCTGGTAGTTCCTCATGCGACGAATCTTCTCAGTTCTCAAACCATTCTTCTTCTCCTCCTAATACAAGTATTGGACAAGGACTTTGGAACGATGATCTTCAACAACAACTTCCTCCAGACTTCAACTTTACTCCTTTCGTTTGCTCTTGA
>Pst_bW1-HD1
ATGTCAGATTCCCCGTTTGTTCGCACAAACACCCCCACCCTCGAGCGCGACTTCCTGGCCGCTTTGCAGACTAATGACGAAAGTGGATTAGCCAACTTTGGCGTTCAATACTCCCAACTTGTACTCGACCTGGAAAAGGCTATTCCTTCGAACCGTCTCACTCAGGATGAGCTCAAAGCACACTATCATTTTAGTCACCAAGTATACATTGCATCATCGCAAGCGCGTCATGCTCACAATCTCGTCGATGAAATCTGCGACGACTTTGCACGTCAGCTGAAATTAATAGCGCCACCAGTATCAGATGCAGCACTAGATCATTCTTTCTTGCCATCCAAACCCACCATTACGCACGAAAACGATAGTTCGTCAACCTCTCACACAGCGCTGAAGACATGGTGTCAAACTCACATGACGTATCTGTTCCCAACGCCGGCACAGCTACAGGAGCTGGCCTCTCAAACCTCTTCAACTCCAGAAAAAGTCAACGCTTGGTTTCGCAACGCTCGTAGCCGATCAGGATGGGCCAAACTTTTTGCGCATCAGACTCATGTCGACAAAGATCAAGAACGATTTCAGTTGCTCATCGATGAATACCAGTCTCAGCAACGTATCAATACCCCTGAGAAATTCAAAACATTATTATCCGAACAAGAGAGCTATCAACTTCTGGATAAAATATTCCGATGGTTCGCGACGACCAAGCCGGTCAAGCAGGCTCCTCCAACAAGCTCAGTCCGACCCTGGATCAAGGATGTTCTCAGCAGTACGCTGGCCTCCTTCAGAACAGGTGCTGCTGGCATATTAGGCTCGTCGAAGCAGCTACTGCCATCCTTCTCTGCAAGAAGCGACGGTAGCTCGAGTTCCTCCACTTGCGCCTCGTCACCATCCGCCTCCACCCCACCTACTTCAGTCGCTGGTTCTAGCAGTAGTCGATCGGACTCCCTAGACTCCTCATCTAGGCGATCAACCCCATCTCGATCATCGCTCAGCCCATTCTTCTCACCTGCCGTTCTTCCATCCCAACTCACCTATTCGGCTTGCAATGAGCGATCGGCCGCCACGATGTACTCTCCCTCTACTCATCCATCGCCATCATGCTCTTCCCTCAGCCCTGTTATCCCATCATCTCACATCTCGCCTGAACTGTTAGCTCTCTCCAACCCGGCTTGCAGTCCACTAGGCTACTCTTCGAGCGGTTCGACACAGTCTCGATCATCACTCAGTCCTGCTCTCTCCCCTTTCAATCTCCCTTCTGCATCATCATCATCGTTCACTTCCAACAGTCAGTCGGCCGAGCCGCTAGACTCGTCATCTCCTCGCACGACACCCTCCACATCCTCACTAAGCTCAGCCGTGTCACCTTTTACAATCGCACCTGAACTGGTATCTACCTTCCCCAATACCATTGGCACCGATCAATGGAACAATCCATTCAACTTCTCATCGGGTGACTCATCATCATCATCGAGCGGATCGCTCAGTCCCGTTCTCTCGCCCTCCAATGTCTCAACGGACCCTACATCGTCACCTGGCTCGAATCCATATTCTCCAGACTGTCAATACAGTCCCACATCTTACTCACCTTGCCTACCGCGCGGTCTACAACCGGCAGGACTTGAACCATCTTTCGCCCTATCAAGTTCACTAAAACTCTTCCTATCAAAAAACCAACCCGCCATACTTGGAAGCGGTTCTTCAAGTCCCACAGATTCATCGCGAAGTCGACCATCAACGGCATCTACCGAATCAATCCTCTCGGGTCAATTCGACGATGCTCCTGAAGACGAGTGA
>Pst_bW2-HD1
ATGTCGGATCCCTTGTTCAGTCGTAAATACCTTTCCACCCTCGAGCGTGACTCGCTGGCGGCCTTGAAGACCAACGACAACGATGCCTTAGCCAAGTTTTCCTCTCAGTTTTCCCAACATGTGCTACAGTTAGAAGAAGCTATAGGAGCAAACTCAATCTCTGAGGACGAAGCGAGAGCTCATCTCTGCCTTAGCCACAATGTCTACGTTGCATCTTCAGCGGCCTATGAGGCCCAACTCGCCGTAGACGAAATATGCGGCAACTTCACACAACAGCTGCGATTGCTGACTTCACAGGACAACAACCCGGCACAAGGCACCTCAGTCTCGCCTCACGTCGAGCCTATCACCGAAAACAAGGACGCTTCACCTACTTCCCACACCATACTGAAGGAATGGAGTCAAACTCACATGGCCTACCTATTCCCTTCGCCGGTACAGCTCAAGGAATTAGCCTCTCAAACTTCCACAACAGTAGACAAGGTTAATGCTTGGTTTCGCAACGCTCGCAGTCGATCGGGATGGGCCAAACTATTCGCACATCAGGCTTATGTTGACAAAGATCAACAGCGTTTCCAGTTGCTCATCGACGAATACAACTCTCAACAACGAATAAACACCCCCGAGAAATTCAAAACAATTGTATCCGAAAATGAAAGCTATCAGCTTCTTGAAAAAATCTTCCGATGGTTTGCAACGACCAAGCCGGTCAAGCAAGCTCCTCCATCAAGTTCGGTCCGACCCTGGATCAAGGATGTTCTCAGCAGTACGCTGGCCTCCTTCAGGACAGGCGCTGCTGGCATCTTGGGTTCATCGAAGCAGCTACTACCATCCTTCTCTCCAAGAAGCGACGGTAGCTCGAGTTCCTCCACTTGCGCCTCATCGCCATCCGCCTCCACCGCACCCACTTCAGTCGCTGGCTCTAGCAGTAGTCGATCGGACTCAGTAGACTCCTCATCTAGCCGATCAACCCCATCCCGATCATCGCTCAGTCCATTCTTCTCGCCTGCCGTTCTCCCATCTCAACTCACCTACTCGGCTTGCAATGAACCATCGGCCGCCTCAATGGACGCACCTTTCACTCACCCATCACCATCGTGCTCTTATCTCAGCACTGTCACCCCACCCTCTCACATTTCGCCTGAACTTCTAGCTATCTCCAACCCGGCCTGCAGTTCACTTGACTCCTCGAGCTGTTCAACACAGCCTCGATCATCACTTAGTCCTGCTTTCTCCCCTTTCAATCTCCCTCCTGCATCATCATCATCGTTCACTTATAACAGTCAGTCGGCCGAGCCGCTAGACTCGTCATCTCGTCGCTCAACCCCCTTCACATCATCACCTTGCTCAGCTGTCTCGCCTTTCACAATCGCACCTGAGCTTACATCATCCTTCCCCAACCCCATTGGTACCGATCAATGGAGCAATCCATTCAACTTCTCGTCGGGCGACTCATCATCATCATCGAGCGGTTCGCTCAGTCCCATCCTCTCACCTTCCAATGTCTCGACGGACCCTACATCATCACCTCGCTCAGATTCATCTTCTCCAGACTGCCAATTCAGTCCTACATCATACTCACCTTGCCTACCGCACGACCTACAACCGGCAGAACTCGAACCATCTTTCGCCTTATCAAGTTCTCTCAAACTTTTCCTATCAAAAAACCAACCTGCCATACTTGGAAACGGTTCTTCAAGTCCTACAGATTCATTGCGAAGTCGGCCTTCAACTGCATCTACCGAATCCATCCTTTCCGGTCAATTCGATGACGCTCCTGAAGACGAATGA
>Pst_bW3-HD1
ATGTCGGATCTCACGTCCAGTCGCAAAGACCTTCCCAACTTGGAGCGTGACCTATTGACGGCCTTGAAAACCAACGATACTAATGGCCTGATAAACTTTGGCACTCGATTCTCACAGCTCGTGCGCGACATGGAACAAGCTATCCCCGCAAACGCGCTGTCTGAGGACGAGCTCAAAGCGCACTATCACTTTAGCCACCAAGTGTACGTCGCAGCATCGCACGCGCAACGAGCTCAGCTTGCTATGGATCAACTCGCCGACGAATTCACTCAACAATTGAATCTGTTGGCCCCACTGCGACCTACTCTACCACCGAAGCCATCAACGCCAGCACAGGATTCAGTCGTCAATGATAACAGTTGTCCATCCACTTCGCACACGGTGCTAAAGCACTGGTGTCAAGCCCACATGACCTACCTATTTCCTTCGCCTGGGCAACTGCAGGAGCTAGCCTCTCAAACCGCTTCAACACCAGACAAAGTGAACGCCTGGTTCCGCAACGCTCGTAGTCGATCGGGATGGGCGAAATTATTCGCGCACCAGGCTTATGTTGACAAAGACCAAGAACGATTTCGGCTGCTTATCGATGAATATCAGTCTCAGCAACGGATCAACACTCCCGAGAAATTTAAAAGACTCGTCTCAGAGCAAGAGAGCTACCAGCTTCTAGAGAAAATCTTGCGATGGTTTGCAACAAAGAAAGATACCAAAGCCGTCTCGAATCCCCAAGCTACCCAACCGTGGATCAAGGATGTCCTTAGCAGCACACTTGCTTCCTTCAAACAAGGTGCAGTTGGCATCTTGGGATCGTCCAAGCAACTACTGCCTTCTTTCTCTTCGAGGAGTTACAGCAGCTCGAGTTCCTCCACTTGCTCTCCATCGCCATCCAACTCCACCGCCCCTACTTCGGTCGCCGGCTCTAGCAGTAGCCGATCGGACTCCCTAGACTCCTCATCTCGGAGGTCAACCCCATCTCGATCATCGCTCAGCCCATTCTTCTCACCTGCCATTCTCCCATCTCAACTCACTTACTCGGCTTGCAATGAGCGATCGGCCGACTCGATGAACCCACCCTTCACTCGCCCATCGCCAGCATGTTCTTCCCTCAGCCCTGTTATCCCATCGTCTCATATCTCGCCTGAACTTCTAGCTATCTCCAACCCGGCCTGCAGTTCACTAGACTTCTCTTCGAGCGGTTCAACACAGTCTCGATCATCACTCAGTCCTGTCCTCTCCCCTTTCAATCTCCCTCCTGCATCATCATCCTTCACCTACAACAGTCAGTCGGCCGAGCCGCTAGACTCGTCATCTCGTCGATCAACACCCTTCACATCTTCACTGAGCTCAGCCGTCTCGCCTTTCACAATCGCACCTGAACTCACCTCATCCTTCCCCAACCCCGCTCGTCCCGACCAATGGACCAATCCATTCAACTTCTCATCGGGTGACTCATCATCATCATCGAGCGGATCACTCAGTCCCGTTCTCTCGCCCTCCAATGTCTCGACGGACCCTACATCGTCACCTCGCTCAGATTCATCTTCTTCGGACTGTCACTACAGTCCTACGTCCTACTCACCGTGCCTACCGCACGACCTACAACCGGCAGGACTCGAACCATCATTCGCCTTATCAAATTCCCTCAAACTTTTCCTCTCCAAAAACCAACCTGCCATACTCGGTAACGGTTCTTCAAGTCCTACCGATTCTCTACGAAGTCGACCTTCAACTGCATCTACCGAATCAATCCTCTCAGGCCAATTCGACGATGCTCCTGAAGACGAATGA
>Pst_bW1*-HD1
ATGTCAGATTCCCCGTTTGTTCGCACAAACACCCCCACCCTCGAGCGCGACTTCCTGGCCGCTTTGCAGACTAATGACGAAAGTGGATTAGCCAACTTTGGCGTTCAATACTCCCAACTTGTACTCGACCTGGAAAAGGCTATTCCTTCGAACCGTCTCACTCAGGATGAGCTCAAAGCACACTATCATTTTAGTCACCAAGTATACATTGCATCATCGCAAGCGCGTCATGCTCACAATCTCGTCGATGAAATCTGCGACGACTTTGCACGTCAGCTGAAATTAATAGCGCCACCAGTATCAGATGCAGCACTAGATCATTCTTTCTTGCCATCCAAACCCACCATTACGCACGAAAACGATAGTTCGTCAACCTCTCACACAGCGCTGAAGACATGGTGTCAAACTCACATGACGTATCTGTTCCCAACGCCGGCACAGCTACAGGAGCTGGCCTCTCAAACCTCTTCAACTCCAGAAAAAGTCAACGCTTGGTTTCGCAACGCTCGTAGCCGATCAGGATGGGCCAAACTTTTTGCGCATCAGACTCATGTCGACAAAGATCAAGAACGATTTCAGTTGCTCATCGATGAATACCAGTCTCAGCAACGTATCAATACCCCTGAGAAATTCAAAACATTATTATCCGAACAAGAGAGCTATCAACTTCTGGATAAAATATTCCGATGGTTCGCGACGACCAAGCCGGTCAAGCAGGCTCCTCCAACAAGCTCAGTCCGACCCTGGATCAAGGATGTTCTCAGCAGTACGCTGGCCTCCTTCAGAACAGGTGCTGCTGGCATATTAGGCTCGTCGAAGCAGCTACTGCCATCCTTCTCTGCAAGAAGCGACGGTAGCTCGAGTTCCTCCACTTGCGCCTCGTCACCATCCGCCTCCACCCCACCTACTTCAGTCGCTGGTTCTAGCAGTAGTCGATCGGACTCCCTAGACTCCTCATCTAGGCGATCAACCCCATCTCGATCATCGCTCAGCCCATTCTTCTCACCTGCCGTTCTTCCATCCCAACTCACCTATTCGGCTTGCAATGAGCGATCGGCCGCCACGATGTACTTTCCCTCTACTCATCCATCGCCATCATGCTCTTCCCTCAGCCCTGTTATCCCATCATCTCACATCTCGCCTGAACTGTTAGCTCTCTCCAACCCGGCTTGCAGTCCACTAGGCTACTCTTCGAGCGGTTCGACACAGTCTCGATCATCACTCAGTCCTGCTCTCTCCCCTTTTAATCTCCCTTCTGCATCATCATCGTTCACTTCCAACAGTCAGTCGGCCGAGCCGCTAGACTCGTCATCTCCTCGCACGACACCCTCCACATCCTCACTAAGCTCAGCCGTGTCGCCTTTTACAATCGCACCTGAACTGGTATCTACCTTCCCCAACACCATTGGCACCGATCAATGGAACAATCCATTCAACTTCTCATCGGGTGACTCATCATCATCATCGAGCGGATCGCTCAGTCCCATCCTCTCACCTTCCCATGGCTCAACGGACCCTACATCGTCACCTGGCTCGAATCCATATTCTCCAGACTGTCAATACAGTCCCACATCTTACTCACCTTGCCTACCGCCCGACCTGCAACCGGCAGGACTCGCACCATCTTTCGCGTTATCAAATTCTCTCAAACTTTTCTTATCAAAAAACCAACCTGCCATCCTTGGAACCGGTTCTTCAAGTTCCACAGATTCATTGCGAAGTCGGCCATCAACGGCATCTACCGAATCAATCCTCTCGGGTCAATTCGATGACGCGCCTGAAGACGAGTGA
>Pst_bW4-HD1
ATGGTTTATGGTCCAACGCCCAACAATCGTACCAATCTTTCGGACCTCGAACATGATCTATTAGTGGCCCTCAGGACCAATGATACTAATGCTCTGGCTCAATTTGACGTCCGGCTTTCACAACTTGTGCACGAGGTAGAAGAAGCTATAGCAACAGATTCAATCTCGCAGGAGGAAGCGGAAGCACATTTATACCTTAGCCAGAAAGTTTACATTGCATCCAACTCTGCCCATCAAGCTCAACTTGCGATGGATAACCTCTCCAATCAATTCGCGCAACAACTGAACTTGCTGGCCCCGTTGATACCCACTCCAACATCGAATCCACTACCACCACCACAGAGAGAATCTGTCGTCCAAGATAGCAATGATTCATCACCTTCGTCGACTCTACATACAACTTTAAAGCACTGGAGTCAGGCTCACATGGTCTACCTTTTCCCATCGCCAGCTCAACTACATGGGCTAGCCTCTCAAACATCTTCAACTCCAGACAAAGTCAACGCGTGGTTTCGCAACGCTCGCAGTCGATCAGGATGGGCCAAACTCTTTGCACATCAAGCTTTTGTTGACAAGGATCAAGAACGATTCCAGTTACTTATCGATGAATACCAGTCTCAGCAACGTATCAATACTCCCGAAAAATTTAAAATATTAGTATCCGAACAAGAGAGCTATCAGCTTCTGGAAAAAATCATCCGATGGTTTGCGACGACCAAGCCGGCCAAGCAGGCTCCTCCATCCAGCTCAGTCCGACCTTGGATCAAGGATGTTCTCAGCAGTACGCTGGCCTCCTTCAGAACAGGCGCTGCTGGCATCTTGGGTTCATCGAAGCAGCTACTGCCATCCTTCTCTCCAAGAAGCGACGGTAGCTCGAGTTCCTCCACTTGCGCCTCGTCACCATCCGCCTCCACCCCACCTACTTCAGTCGCCGGCTCTAGCAGTAGTCGATCGGACTCCCTAGACTCCTCATCTAGGCGATCAACCCCATCTCGATCATCGCTCAGCCCATTCTTCTCACCTGCCGTTCTTCCATCCCAACTCACCTATTCGGCTTGCAATGAGCGATCGGCCGCCACGATGTACTCTCCCTCTACTCATCCATCGCCATCATGCTCTTCCCTCAGCCCTGTTATCCCATCATCTCACATCTCGCCTGAACTGTTAGCTCTCTCCAACCCGGCTTGCAGTCCACTAGGCTACTCTTCGAGCGGTTCGACACAGTCTCGATCATCACTCAGTCCTGCTCTCTCCCCTTTCAATCTCCCTTCTGCATCATCATCATCGTTCACTTCCAACAGTCAGTCGGCCGAGCCGCTAGACTCGTCATCTCCTCGCACGACACCCTCCACATCCTCACTAAGCTCAGCCGTGTCACCTTTTACAATCGCACCTGAACTGGTATCTACCTTCCCCAATACCATTGGCACCGATCAATGGAACAATCCATTCAACTTCTCATCGGGTGACTCATCATCATCATCGAGCGGATCGCTCAGTCCCGTTCTCTCGCCCTCCAATGTCTCAACGGACCCTACATCGTCACCTGGCTCGAATCCATATTCTCCAGACTGTCAATACAGTCCCACATCTTACTCACCTTGCCTACCGCGCGATCTACAACCGGCAGGACTTGAACCATCTTTCGCCCTATCAAGTTCACTAAAACTCTTCCTATCAAAAAACCAACCCGCCATACTTGGAAGCGGTTCTTCAAGTCCCACAGATTCATCGCGAAGTCGACCATCAACGGCATCTACCGAATCAATCCTCTCGGGTCAATTCGACGATGCTCCTGAAGACGAGTGA
>Pst_bW5-HD1
ATGTCAGACCCCGTGTCCATTCGAGGAGACCTCCCCAGTCTCGGGCGTGATTTCCTGGCGGCTTTGAAGACCAATGATGTCGATCGCCTCGCCAATTTCGACACTAAATACTCGCAACTTGTGCTGGAGCTGGAACAAGCTATTACATCGAACTCGCTTCCTGAAGATGAGCTCAAAGCTCATTATTGCTTTAGTCAACAAGTATACATCGCATCATCGCACGCACGACATGCCCAGCTTGCCATGGATGAACTTACTGACAAGTTCACACATCAATTGAATTTGGTGGCCCCACTGCTACCTACTTCGCCAACCAACCCTTCACCGCCACCACAGGACTCAGTCGTCAATGATAACAGTAACAGTTGTTCATCATCTTCGCACACAATACTCAAGAACTGGAGTCAAGCGCACGTGACCTACCTTTTTCCTTCACCGGCACAACTGAAAGAGCTAGCCTCTCAAACCTCTTCAACTCCAGACAAAATCAATGCTTGGTTTCGCAACGCTCGCAGCCGATCAGGATGGGCGAAGCTATTCGCGCATCAAGCTTATGTTGACAAAGATCAGGAACGATTCCAGTTGCTCATCGATGAATACCATTCCCAGCAACGAATCAACACCCCCGAGAAATTTAAAAAAATCTTATCAGAGCAAGAGAGCTACCAGCTTCTGGACAAAATCTTCCGATGGTTCGCAACAAAGAAAGAGATCAAAGTCGTCCCGAATCCCCAAGCCACCCAACCGTGGATTAAGGATGTTCTCAGTAGCACACTGGCTTCCTTCAAACAAGGTGCTGCCGGCATCTTGGGATCGTCTAAGCAACTTCTACCATCTTTCTCTTCAAGGAGTTACACCAGCTCGAGTTCCTCCGCTAGCTCTCCATCGCCATCCGCCTCCACCGCACCCACTTCAGTCGCTGGCTCTAGCAGTAGTCGATCGGACTCAGTAGACTCCTCATCTAGCCGATCAACCCCATCCCGATCATCGCTCAGTCCATTCTTCTCGCCTGCCGTTCTCCCATCTCAACTCACCTACTCGGCTTGCAATGAACCATCGGCCGCCTCAATGGACGCACCTTTCACTCACCCATCACCATCGTGCTCTTATCTCAGCACTGTCACCCCACCCTCTCACATTTCGCCTGAACTTCTAGCTATCTCCAACCCGGCCTGCAGTTCACTTGACTCCTCGAGCTGTTCAACACAGCCTCGATCATCACTTAGTCCTGCTTTCTCCCCTTTCAATCTCCCTCCTGCATCATCATCATCGTTCACTTATAACAGTCAGTCGGCCGAGCCGCTAGACTCGTCATCTCGTCGCTCAACCCCCTTCACATCATCACCTTGCTCAGCTGTCTCGCCTTTCACAATCGCACCTGAGCTTACATCATCCTTCCCCAACCCCATTGGTACCGATCAATGGAGCAATCCATTCAACTTCTCGTCGGGCGACTCATCATCATCATCGAGCGGTTCGCTCAGTCCCATCCTCTCACCTTCCAATGTCTCGACGGACCCTACATCATCACCTCGCTCAGATTCATCTTCTCCAGACTGCCAATTCAGTCCTACATCATACTCACCTTGCCTACCGCACGACCTACAACCGGCAGAACTCGAACCATCTTTCGCCTTATCAAGTTCTCTCAAACTTTTCCTATCAAAAAACCAACCTGCCATACTTGGAAACGGTTCTTCAAGTCCTACAGATTCATTGCGAAGTCGGCCTTCAACTGCATCTACCGAATCCATCCTTTCCGGTCAATTCGATGACGCTCCTGAAGACGAATGA
>Pst_bW6-HD1
ATGTCGGATCCCACGTTCAATCGTCAAGAACTTTCCAACCTCGAGCATGACTTGTTGGCGGCTTTGAAAACTAACGACGTTGATGGCCTGAACAATTTTGGCACTCGATTCTCCCAGCTTGTGCATCAGGTAGAGGAAGCTCTACCAACCCACTCGATCTCCCTAGACGAGGCTAAAGCCTTTCATCACCTCAGCCAGAATGTCTACATCGCATCATCACATGCTCGACACGCTCAGCTTGCTATGGATGAACTGGCTGTCAAATTCACCCAACAATTGAACTTGGTGGCCCCACTGGTACCCACCACATCATCCAGATCACCACCGCCACCTGAAATATCAGACGTGGCAGGTAACAATGGTTCATCAGCTTCATCGACTCTACATACAGCTCTGAAGCACTGGAGTCAGGCTCATATGACCTACCTTTTCCCATCACCGGCACAACTACAGGAGTTAGCCTTTCAAACTTCTACAACTACAGAAAAAGTCAACGCTTGGTTTCGCAACGCTCGTAGCCGGTCGGGATGGGCCAAACTATTCGCACATCAAGCTTTCGTTGACAAGGATCAAGCGCGATTCCAGTTACTTATCGATGAATATCAGTCTCAGCAACGGATCAACACCCCCGAGAAATTTAAAATAATAGTGTCCGAACAGGAGAGCTATCAGCTGCTGGAAAAAATAATCCGATGGTTCGCGACGACCAAGCCGGTTAAGCAGGCTCCTCCATCAAGCTCTGTCCGACCCTGGATCAAGGATGTTCTCAGCAGTACGCTGGCCTCATTCAGAACAGGCGCTGCTGGCATCTTGGGCTCGTCGAAGCAGCTACTACCATCTTTCTCTTCAAGAAGCGACGATAGCTCGAGTTCCTTGACTTGTGCCTCATCGCCATCCGCCTTCACCCCACCTACTTCAGTCGCTGGTTCTAGCATTAGTCGGTCGGACTCCCAAGACTCCTCATCTAGTCGATCAACCCCATCCCGATCATCGCTCAGTCCATTCTTCTCACCTGCCATGCTCCCCTCTCAGCTCACTTACTCGGCTTGCAATGAACGATTGGCCGACTCGATGACCTCCTCCTTCACTCGCTCATCCCCATCGTGCTCTTCCCTCAGCTCTGTCACTCCACCCTCTCACATTTCGCCTGAACTTCTAGCTCTCTCCAACCCGGCCTGCAGTTCACGAGACTCCTCTTCGGGCTGTTTAACACAGTCTCGATCATCACTGAGTCCCGTCTTCTCACCCTCCAATCTCCCTCCTGCATCATCATCATTCACTCTCAACAGTCAGTCGGCCGAGCCGCTAGACTCGTCATCTCGCCGGTCAACACCCTTCACATCCTCACCTTGCTCAGCCATCTCGCCCTTCACAATCGCCCCTGAACTGGCATCTACCTTCCCCAACCCCGCTCGTCCCGACCAATGGAACAATCCGTTCAACTCTTCATCGGGCGACTCATCATCATCGAGCGGATCGCTCAGTCCCATCCTCTCACCTTCCGATGTCTCAACGGACCCTACATCGTCACCTGGCTCGAATCCATCTTCTCCAGACTGTCAATACAGTCCTACATCTTACTCACCTTGCCTACCGCACGACCTACAACCGGTAGGACTCGAACCATCGTTCGCCCTGTCAAGTTCCCTCAAACTTTTCCTATCAAAGAACCAACCTGCCATACTTGGAAACGGTTCTTCAAGTCCAACCGATTCCCTACGAAGTCGGCCTTCAACTGCATCCACAGAATCTATCCTTTCAGGCCAATTCGACGATGCTCCTGAAGATGAATGA
>Pst_bW7-HD1
ATGCCCGACTCAAAACTAAATCAGAAGGGACTCGCCGACCTCGAGCGAGATTTTCTCGCGGCTTTCAAAACCAATGACATAGACGGATCGGTTCATTTTGGATCCCAACTCTCACAACTTGTGCTTGAGATGGAAGCAGCCATCCCACAAAATTCTATTGCTGAACTTGATGACGAAGTCAAGCTGCAGTTAAACGTCTTTAGTCACAACGTGTACATCGCCGCATCCACAGTACCCAGAGTTCAACTTGCCATGGACGAACTATCCGACAGCTTCGCTCGACGGTTGAACCTAGTCGCCCCACTGCTGACACCACCGGCTCCGGAGAAACTCGTTGCTCAGAATGATGATGGTTCATCCACCTTTCACACCATCTTGAAGCAATGGAGTCAAACCCACTTGACCTCCCTGTTTCCCTCACCGGCACAACTAAAGGAGTTAGCTTCTCAAACCTCTACAACTACCGAAAAAGTCAACGCTTGGTTCCGCAACGCTCGTAGTCGGTCGGGATGGGCCAAGCTATACGCACATCAAGCTTTTGTTGACAAGGATCACGAACGATTCCAGTTACTTATCGATGAATATCAGTCTCAACAGCGTATCAATACCCCTGAGAAATTCAAAATTATAGTATCCGAACAAGAGAGCTATCAGCTTTTGGAAAAAATCATCCGATGGTTTGCGACGACCAAGCCGGCCAAGCAGGCTCCTCCATCCAGCTCAGTCCGACCTTGGATCAAGGATGTTCTCAGCAGTACGCTGGCCTCCTTCAGAACAGGCGCTGCTGGCATCCTGGGTTCATCGAAGCAGCTACTACCATCCTTCTCTCCAAGAAGCGACAGTAGCTCGAGTTCCTCCACTTGCGCCTCATCGCCCTCCGCCTCCACCCCACCTACTTCAGTCGCCGGCTCTAGCAGTAGTCGATCGGACTCCCAAGACTCCTCATCTAGTCGATCAACCCCATCCCGATCATCGCTCAGCCCATTCTTCTCACCTGCCATTCTCCCATCTCAACTCACTTACTCGGCTTGCAATGAACGATCGGCCGACCCCATGGACTCTACCTTCACTCGCCCATCGCCGTCATGTTCTTCTCCCAGCTCTGTCACCCCACCCTCTCACATCTCACCTGAACTTCTGGCTATCTCCAACCCGGCCTGCGGTTCTCGAGACTCCTCATCGAGCTGTGTCACACAGTCCCGATCATCACTTAGTCCTGTCTTCTCACCTTTCAATCTCCCTCCTGCATCATCATCATCATTCACTCATAACAGTCAGTCGGCCGAGCCGCTAGACTCGTCATCTCGTCGCCCAACACCCTTCACATCCTCACCTTGCTCAGCAATCTCGCCTTTTACCATTGCACCTGAACTCACATCATCTTTCCCCAATCCCGTTGGTACCGATCAATGGAACAATCCATACAACTTCTCATCGGGCGACTCATCATCATCGAGCGGATCGCTCAGTCCCATCCTCTCACCTTCCAATGCCTCAACGGACCCAACATCGTCACCTCCCTCGAATCCGTATTCTCCAGACTGTCAATACAGTCCTACATCTTACTCACCGTGCCTACCGCACGACCTACAACCGGTAGGACTCGAACCATCTTTCGCCTTATCAAATTCCTTAAAACTCTTTCTATCAAAAAGCCAACCTGCCTTACTTGCAAACGGTTCCTCAAGCCCAACCGACTCTCTGAGAAGTCGGCCTTCGACTGCATCTACGGAATCAATCCTCTCGGGTCAATTCGACGATGCTCCAGAAGACGAGTGA
>Pst_bW8-HD1
ATGGCACTCCACGAATTTCATGACGCAGACCTTCAGACGATTGAGCATGACTTCCTGGAGGCCTTCAAGACCAATAACGTTGATCGCCTGGCCAAGTTTGGAAACCAGCTCTCCCAGCTTGCGCAAGACCTTGAAACAAGGTCAACCTCGACCAGCTCATGCGACCAGCGCATACCCCGCCTAACCATTCTTGGTCACAATGTCTACACCGCCTCATTAACAGCACAGCATGCCACCCTGGCGATGGATGAGCTTTGCGACGACTTCACCCGGCGACTCAGCTCACTAACCCAATCATATCCGCTCGGAGTGTCGGAAGGGCAAGATCATACTCATAAAGAATCAGCTCATGAAGAAAACGATCAGCCTTCTTCTCACACAATCCTCAAAAAGTGGAGTCAAACGCACATGACCTGCCTTTTCCCATCACCGGTGCAACTGCAGGAGCTAGCCTCGCAAACATCCACAACTACAGAAAAAGTCAACGCCTGGTTTCGCAACGCTCGCAGCCGATCAGGATGGGCGAAGCTATACGCGCATCAAGCTTATGTTGACAAGGATCCAGAACGATTCCAGTTGCTCATCGACGAATACAACTCTCAGCAACGTATCAACACTCCCGAGAAATTCAAAAGCATTGTATCCGAACAAGAAAGCTACCAGCTTCTGGATAAAATCTTCCGATGGTTCGCAACCACTAAGCCGGTCAAGCAGGCTCCTCCAACAAGTTCGGTCCGACCCTGGATCAAGGATGTTCTCAGCAGTACACTGGCCTCCTTCAGAACAGGCGCTGCTGGCATCTTGGGATCGTCAAAGCAGCTACTACCATCATTCTCTCCAAGAAGCGACGGTAGCTCGAGTTCCTTCACTTGCTCTCCATCGCCATCCGCCTCCACCGCACCTACTTCAGTCGCTGGCTCTAGCAGTAGTCGATCGGACTCCCAAGACTCCTCATCTAGTCGATCAACCCCATCTCGATCATCACTTAGCCCATTCTTCTCACCTGCCCTTCTCCCATCTCAACTGACTTACTCGGCTTGCAATGAGCGATCGGCCGACCCCATGGACTCACCCTACACTCGCCCATCACCATCATGCTCTTCCTTCAGCCCTGTTATCCCATCATCTCACATCTCACCTGAACTGTTAGCTATCTCCAACCCGGCCTGCAGTTCACTAGACTCTTCTTCAGGCTGTACAACACAGTCTCGATCATCACTTAGCCCTGTCCTCTCACCTTTCAATCTCACTCCTGCACCATCATCACTCACTTATAACAGTCAGTCGGCCGAGCCGCTAGACTCGTCATTTCGTCGGTCAACCCCCTCCACATCATCACCTTGCTCAGCTGTCTCGCCTTTCACAATCGCACCTGAGCTTACATCATCCTTCCCCAACCCCGTTGGTACCGATCAATGGAGCAATCCATTCAACTTCTCATCGGGCGACTCATCATCATCATCGAGCGGATCGCTCAGTCCCATCCTCTCACCTTCCCATGGCTCAACGGATCCTACATCGTTACCTCGCTCGGATCCATCTTCTCCAGACTGTCACTACAGTCCCACATCTTACTCACCTTGCCTACCGCCCGACCTACAACCTGCAGGACTCGAGCCGTCTTTCGCCTTATCCGGTTCACTCAAACTTTTCCTATCAAAAAACCAACCTGCCATACTTGCAAACGGTTGTTCAAGTCCTACAGATTCATCGCGAAGTCGGCCTTCAACGGCATCTACCGAATCCATCCTCTCGGGTCAATTTGATGACGCACCTGAAGATGAATGA
>Pst_bW9-HD1
ATGTTAACCAGCCAGAATAACCATCCCATCGACCTTCCTCAACTTGAGCAAGACCTGCTGGTGGCGTTGAAGACCAATGACGATGATAGACTAGCCAATTTCGACGCTCAGCTTTCTCAACTTGTGCTTGAGGTAGAAGAAGCTGTAGCGACAAACTCGATGACCCAGGACGAGGCGAAAGCTCATTTATGCCTCAGTCACAACATATACATCGCATCAACGAAGGCTCAACAAGTACACCTTGCGATGGATGAAATATGTCACAACTTTTCTCGACAATTGAATCTACTGGCGCCACTGCATGTACCATCAGCTCCAACACTACCGCTTCCGCAAGAAACCGTTACTCAAAACGACGACAGCCCATCCACTTCTCACATCATCCTGAAGCAATGGTGTCAAGCCCACATGACCTACCTTTTCCCATCGCCGGCACAACTGCAGGAACTAGCCTCTCGAACCTCTTCAACTCCAGACAAAGTCAACGCTTGGTTTCGCAACGCTCGTAGCCGATCAGGATGGGCGAAACTATTTGCGCACCAGGCACATGTTAACAAAGATCAAGAACGATTTCAGTTGCTTATCGACGAATACCAGTCTCAGCAGAGGATCAACACCTCCGAAAAATTCAAAAAAATTGTGTCCGAACATGAAAGCTATCAGCTTCTGGAAAAAATCTTCCGATGGTTTGCAACAAAGAAAGAAAGCAAAACCGTCTCGAATCCCCAAGCTACCCAACCGTGGATCAAGGACGTTCTCACCAGCACACTGGCTTCCTTCAAACAAGGTGCTGCCGGCATCTTGGGATCGTCGAAGCACCTTCTGCCATCTTTCTCTTCGAGGAGTTACAGCAGCTCGAGTTCCTCCGCTTGCTCTCCATCGCCATCCGCCTCCACCGCACCCACTTCAGTCGCTGGCTCTAGCAGTAGTCGATCGGACTCATTAGACTCATCATCTAGTCGATCAACCCCATCTCGATCATCACTCAGCCCATTCTTCTCACCTGCCGTTCTTCCATCCCAACTCACCTACACGGCTTGCAATGAACGATCGGCCGACTCGATGTACTCTCTCTCTACTCGTCCATCACCATCGTGCTCTTCCCTCAGCCCTGTCACTTCAGCCTCCCACATCTCGCCTGAACTTCTAGCTATCTCCAACCTGGCCTGCAGTTCGCTTGACTCCTCTTCAGGCTGTTCAACACAGTCTCGATCATCACTCAGCCCTGTTCTCTCACCTTTCAATCTCCCTCCTGCACTATCATCATTCACTTATAACAGTCAGCCGGCCGAGCCGCTAGACTCGTCATCTCGTCGATCAACACCCTTCACATCTTCACTGAGCTCAGCCGTCTCGCCTTTCACAATCGCCCCTGAACTGACATCTACCTTCCCCAACCCCGCTCGTCCCGACCAATGGAGCAATCCATTCAACTTTTCATCGGGTGACTCATCATCATCATCGAGCGGATCGCTCAGTCCCGTTCTCTCGCCATCCAATGTCTCGACGGACCCTACATCGTCACCTCGCTCAGGCTCATCTTCTTCGGACTGCCAATACAGTCCTACATCATACTCACCTTGCCTACCGCACGACCTACAACCGGCAGGACTCGAACCATCTTTCGCCCTATCGAGTTCACTAAAACTTTTCCTATTAAAAAACCAACCTGCCATCCTTGGAAATGGTTCTTCAAGTCCTACAGATTCTCTGCGAAGTCGGCCTTCGACTGCATCTACCGAGTCCATTCTCTCGGGTCAATTCGACGATGCTCCTGAAGACGAATGA
>Pst_STE3.2.1
ATGACACGATTCGACACCAACCAAAGTGAACCGATCCAATTAGTCATGTGCGATCCCACTTATTGGGGTGCCACCTTGTTCTTCACGGCCTGCTATTTCTCGGCGGGCCTGGCCATTATTCCCACCGTCTGGTTCATATTTCATGGCCAATCCGCCGCTGCCTCATTAGGGATATGGGTAACTTTAGCCGCTTTAGTACATGCAATCAATTCCACTGTGTGGAGGAGGGACGTCGTCAATCGATCACCCATCTGGTGTGATATTAGCTCACAGATCATCCTTATATATTCTACGGGCGCCATATGTTCGTGTGTGTGCATCGCCAAATTCTTGGCTTTTGTGCTCTCTCCATCTGCCCGAAATATTAGCCATGAAGAGCGCCGCCGGATCAACATCAGAAACTACGTTTTCAGCCTGGGATTTCCCATCTCGATGATACCGTTCCACTATCTCTATTCACCTAGTCGATTCGGCCTGGTTCGAACGATGGGCTGCGAAGCGTCTTACGTTTTGACTTGGCCAACCTTCTTCTTTTTCATCATTTGGTCGCCCATATTTGGCATGATTGCTTGTGGATATACCGGCTACGTCGGTTACAAGCTTTATCAGTGGAAGTGGAAAAATGCGTCACCTAAAAACTCCACCAAGCTTCCTATTGTTAGACTGGCATGGCTTTGCATCACTTACACCACTGCGGCAGTACCGCTCTCCATTTATTATCTGATCGAAACACTTTTCCGCGGGAGTTATTCATCTTTCTCCATCAATAAAATCAGGGCCAACTCCGCAGGAATCGAATACGAACGTTACAAATCCAAACCGACTTTTTATGACGTTTTGCCCTTGATGGGCAGCGGAATATACATTATGTTTTTCACTTTCTCTGCCGAGCTTCGAACCGTTTACAAACAATGCTTCTGGAAAGGAATCAATTTTTTCAAGAGCGCTTTCAAAACGAAGCGTAACCCCAAAGAACACAGCCCCAAAGCTTACATTTCAAGTCACACCCGGATCCAAGTGGATTTCGATTACACCGATACTGAAATGACGGGTATGCCAGCGCAGGATGAATCAAGACTTTCCCTTACGAGAATTCCTACCACGAGATATCCTGCATCACCTTCTCCGGACTCGTCAGGATTTGAAGATATCAGATTCTCGCAGACCAGCTCTGATCAAACTCTTTGTAGCTCGCCGAACGCATTGACTCAACTCATTACAAAGACAGATTAG
>Pst_STE3.2.2
ATGGCGTCCTCGGATTTCATCGCCTACTTAGTGTTATCCCTATTGTGCGCCCTGATCAACATTGCTCCAGCAGTCTCCCATCTAGTTCAAGGTCACTCTGGTCCTGCTTCATTTGGAATTTGGGTAGTTATCTTGAATTTGCTGGGCTTCGTCAATGGAATCTTGTGGATCGACGACGCACAGGACAAAGCCCCCATATTTTGCGACGTGTCTGCCAAGGCAAGCCAGCATCCTGAAGAGATCACTACTCCTTCATTCCAAATGAAGTCGTACAAATCAGTTGCTAACCCGTTGCACCCTCAGCTCACCATGGTTGGCCCACTAGGATTACTCATTGCGAATTGTTGCATTATTCGCTACCTGGCCACGATAGTCACCCCAAATACTCTGGTTGAAGATAATTCAGCTGCGCGAGTTAGAATATGGACCGATTACGCACTCTCCTTCGGAATCCCAGCCTTAATTTCTGTTCTATCTGTAGTATTCCAGGTCGCTCGTTATGAGGTTGAAGCGCTAGTTGGCTGCTCCAACGTATCTGTTTTAGCCTGGCCGACCATGTTCCTATTCATAATTTGGTCTCCGATTATGTGTGGCATCGCTTGTGGGTATGCCATCTATGTTCTCTACTGGCTGATCCGCCAGCACAGCGAGCTATCTCAGTTGATAGCCAAGTCTAGGACGCCACTGAATAAATCACGCTTCATGCGCATGTGTGCTTTGGCGGCTACCTATCTGTGTATATCAGCTCCCTACACAATCGCCGGCACCGTTACAATCCTTGAAGACATAGGCCCTTTTGTTCCTTGGAGGTCATGGGAGTATATTCATGATGCCGATAACAAGCTCTCGGACGTCCGCCAGAATGCTTCGTATCAGCTCAACATCCGAGATTGGCTTTCAGTCACTGCCGGCCTTACCGTGTTCTTTTTTTTCTCCTTTGCCAATGAATCGATCGCTGTATACATTAAACTGGCGCGCTGCCTCCATTTAGATAATTTCTTGCGACTTCGGTCAGATTGGCTCCATGGGCGATTACAACCTTCTGGATCACTTTCGGAAAAAAAAGGTTTACCAGACGACGTCAGTCGTAG
>Pst_STE3.2.3
ATGGCTTCCGAGGCTTTGATTAATACATACCTTTCTCTGTCCCTCTTGTGCGGCCTTTTGAATATCCCGCCCACGATCCTGCATCTATCGCAAGGACACTCAGGTCCAGCATCTTTCGGCGTTTGGGCAATTGTCTTGAACATCCTAGCTTTTATCAACGGAATTATATGGAGACATGATGCTTTGGACAGGGCTCCCGTGCTGTGTGATATCTCGTCAAAGATTAGTGAAGTTGGGCCTTTGGGCTTGCTCATCGCCAATTGCTGTATCATTCGGTATCTTGCCATGATTTTGACTCCTGATCGATGCGTCGAAGAACCACAACAAAAGCGGCACAGGATAATGGTCGACTACACCCTTTCATTGGGCTTTCCTGGCCTGGTCGCTGCGGCTTCAGTTGTGTATCAAGTTGGTCGGTATCAAATCAACAATCTTGCTGGTTGCTCCAGTGCATCAGCCCTCGTATGGCCAACGTTTATCCTATCTATCGTCTGGCCTTTAGTTTTTTGTGGCATCTCTTGCTGCTACTCATTATACGTACTGTATTGTCTGGTGCAGCGGCATCGCGATATCAAGAAACTGGTGAACTGTGCGGGAACTCCACTGAACGTGTCACGTTTCGCTCGGATGGGCGCTTTGTCAGTCACTTACTTTTGCGTAGCCACACCTTGCGCTGTCTACGGTACTTTGGAAACTATCGCTGCCACCGGACCGTATGTACCTTGGGTATCTTGGTCAACTGTTCACAATGAGGACAATAAGCTCTCGACGGTTCGCCAATACCCATTGTATCAATACCAATTACGCGATTGGTTACCTATCGTTGCGGGCTTGATGGTAATTTGTTTTTTTTCATGCGGCGCAGAATCAGTGTCGATGTATTCCAAAGTGGGTTTAGCCTGTCTCGCCCCCCTAGTCGTCGCGAGAGATAAATTCGCGCGATGGATAAACCTCTCACCAAGGCCTCTAAACAGGGAACATGACCTCAGAGGTGTGCTTCCTCACAGCGCCACATCTTCAAGTGCGGAGAAGCTGCCTACCAGAAAGTTCAAAAACACAGGCTTATTGCCCGGAATAGCATCCGAGAAAACAGGCTTGCAATCTTTCCGGATCCACGTGGCTGTCGTTGAAGACACTATGCAAGCAGAATATTGA
