# Supplementary material for: Uncovering the history of recombination and population structure in western Canadian stripe rust populations through mating type alleles
Source: BMC Biol. 2023 Oct 25;21:233. doi: 10.1186/s12915-023-01717-9 (PMC10601111; doi:10.1186/s12915-023-01717-9)
Supplement: Supplementary file 4 — Additional file 4: Phylogenetic tree displayed in Fig. 2, in Newick format. Tree file includes branch lengths, bootstraps, and isolate names, but not clade information or mating type annotations. The tree is not rooted in any specific outgroup, and was re-rooted around Psh_93TX-2 in Fig. 2. [file 12915_2023_1717_MOESM4_ESM.zip]

Archive with 1 entries (1 files):
- 12915_2023_1717_MOESM4_ESM
