# Supplementary material for: Uncovering the history of recombination and population structure in western Canadian stripe rust populations through mating type alleles
Source: BMC Biol. 2023 Oct 25;21:233. doi: 10.1186/s12915-023-01717-9 (PMC10601111; doi:10.1186/s12915-023-01717-9)
Supplement: Supplementary file 5 — Additional file 5. Phylogenetic tree generated using only RNAseq datasets, otherwise using the same parameters as in Fig. 2. Tree file includes branch lengths, bootstraps, and isolate names, but not clade information or mating type annotations. The tree is not rooted in any specific outgroup. [file 12915_2023_1717_MOESM5_ESM.zip › 12915_2023_1717_MOESM5_ESM]

(UK_France_J02055C:0.00132373717483202577,(((New_Zealand_12.09:0.00288355579300265084,(New_Zealand_09.01:0.00447232348423676380,New_Zealand_01.01:0.00473728077098300570):0.00476865017261673962[45]):0.00784179575342556709[22],(Germany_14.0078:0.00602318751374038112,(((((((France_14.0014:0.00610089005960343274,(France_14.0004:0.00794444996807717151,Germany_14.0036:0.00949919030779490005):0.00582025865662747725[55]):0.00626506900088539664[8],((Germany_14.0039:0.01218521981317663080,Germany_14.0035:0.00576902660082631059):0.00684064296063075644[63],(Germany_14.0042:0.00589907634301158577,Germany_14.0040:0.00989031809621961772):0.00507465316861969214[26]):0.00783525566877313513[23]):0.00844958138675818045[9],(((((UK_14.0127:0.00366084136534452912,UK_14.0165:0.00571781243809698324):0.00426633403680333652[24],(UK_14.0163:0.00417982904420650253,UK_14.0167:0.00482802930125846106):0.00382026708274267515[16]):0.00573787262952378963[3],(UK_14.0018:0.01188051438080447303,(UK_14.0023:0.00965001963498631279,UK_14.0019:0.01529870860606395537):0.00721396331058805386[38]):0.00852654154995386056[30]):0.00880610614162944533[1],(((UK_14.0140:0.00848270444022526833,(UK_14.0135:0.00843437635062973916,UK_14.0139:0.00967829200536984846):0.00486260175986935172[31]):0.00695024047522643622[49],((UK_14.0153:0.00416996494735308483,UK_14.0020:0.00621856185326366898):0.00396064482710945659[75],UK_14.0174:0.00695008717182623009):0.00702208034716104643[40]):0.00760360722659790891[2],(((UK_14.0126:0.00482671017643394006,UK_14.0176:0.00448541438146670291):0.00380839338212523443[68],UK_14.0179:0.00665097679680115746):0.00543983556946821527[4],(UK_14.0166:0.00683481919278895299,(UK_14.0181:0.00779709976487081256,(UK_14.0158:0.01582723159182806288,UK_14.0142:0.00490628849781079429):0.00460411152236760504[78]):0.00629469280830479566[37]):0.00588527698627407808[12]):0.00930984299747428592[9]):0.00871009592195735698[1]):0.01078921074776587052[17],(((Germany_14.0090:0.00489033859847189979,((Germany_14.0085:0.00381787294087492608,Poland_14.0024:0.00383048873968142673):0.00233347209725947311[21],Germany_14.0086:0.00405975611860587542):0.00261728715141161875[6]):0.00396162682207974650[2],((Germany_14.0081:0.00407583789234822538,(France_14.0016:0.00528815108984465477,Belgium_14.0095:0.00444304455873967014):0.00281005906151770429[13]):0.00351455424098331059[2],(Belgium_14.0096:0.00263942828297194024,UK_14.0105:0.00257833348621566748):0.00196381291789479370[20]):0.00477676264504693811[1]):0.00509762831446924653[0],(((UK_14.0017:0.00488410110250336957,UK_14.0155:0.00452389410545135477):0.00378666901011383674[10],(((UK_14.0145:0.00271691574141642725,UK_14.0180:0.00342095348227747578):0.00178204792281634128[65],UK_14.0128:0.00334494450877731268):0.00201563214698088477[4],(UK_14.0148:0.00349433323711271495,(UK_14.0175:0.00296092842698735198,(UK_14.0160:0.00340151931837098277,UK_14.0159:0.00250513988546245897):0.00348753855310276594[98]):0.00234033666669269686[23]):0.00350231368152604996[19]):0.00321149576903794354[1]):0.00493365142682688097[0],((France_14.0047:0.00363074914845850803,(Germany_14.0087:0.00287856413689512427,((France_14.0108:0.00215126011454254721,Germany_14.0037:0.00269822438446249823):0.00181011518943712413[28],(Belgium_14.0097:0.00222987197690529106,((Germany_14.0041:0.00229751727291177370,(Germany_14.0089:0.00238996645512632019,France_14.0046:0.00176670948765668824):0.00069405030064456446[35]):0.00143839479985816143[14],((Germany_14.0091:0.00237646670310624883,(((UK_14.0225:0.00272703148238010937,UK_14.0182:0.00217407985968921585):0.00156653587408068411[100],UK_14.0216:0.00473256533634632080):0.00387644914511172832[99],(UK_14.0227:0.00666750059247747488,UK_14.0195:0.00582180802255233276):0.00698797736343161925[90]):0.00683034183318445651[100]):0.00407337185883729393[23],(Divergent_11.13:0.00189377060125985952,UK_14.0021:0.00175397745092563417):0.00118071390619537168[84]):0.00274401208333781635[7]):0.00248615727757037393[3]):0.00258425777188284059[7]):0.00266311521198499919[5]):0.00282727340990303160[5]):0.00356135322122967538[0],((Germany_14.0079:0.00320100434956005920,(France_14.0006:0.00616368250101194653,(France_14.0094:0.00312351837362768135,France_14.0005:0.00342225119740964924):0.00194456461593957796[97]):0.00324466870102093838[70]):0.00293763285740895668[52],(France_14.0007:0.00329290696278432445,((Germany_14.0088:0.00234497410104100162,UK_14.0146:0.00288236171779679418):0.00163998051364156947[45],Germany_14.0043:0.00341506606735805839):0.00212455390231576762[14]):0.00234012645021904183[8]):0.00350341198662750247[2]):0.00487578053070650795[0]):0.00705038020943198149[0]):0.00889543697088214687[4]):0.00908322673385014885[5]):0.02183130194046740621[94],Germany_14.0080:0.00271797315394525828):0.01620147869688535330[94],((((BC_SPI-2:0.00180105260732546404,BC_SPI-3:0.00248144204218080609):0.00131088148061535336[93],BC_SPI-4:0.00306911843034018582):0.03151573365873682614[100],(((AB043:0.01034817658608179827,BC011:0.01249781739244882652):0.01122204857648881511[51],(((((((USA_17.0021:0.00342415911390923575,USA_Canada_16.0555:0.00591480978486071552):0.00480677952565260365[56],(USA_17.0023:0.00359241911216926640,USA_17.0057:0.00273280240469869762):0.00374780543292957359[51]):0.00597747244380580304[35],((USA_Canada_16.0527:0.00246304151958359014,(USA_Canada_16.0554:0.00595880992533446598,USA_Canada_16.0551:0.00521473354091378082):0.00259836486800117238[7]):0.00562885080580233666[38],(USA_17.0007:0.00308050757844905701,USA_17.0009:0.00197204995852874815):0.00272368678309924464[30]):0.00563401025482261446[7]):0.00607790192127946952[8],((USA_17.0008:0.00416752879752419533,(USA_17.0058:0.00287284549280346878,USA_17.0022:0.00240864881816141123):0.00325222154828779062[61]):0.00330573532002250911[13],USA_17.0006:0.00747641628544603015):0.00561775428759235616[7]):0.01197255524305129715[100],((USA_Canada_15.0305:0.00684984119874816437,USA_Canada_15.0306:0.00877844328317292297):0.00792968133618273535[98],((USA_Canada_15.0354:0.00596864135924448334,USA_Canada_16.0529:0.00578153681190226882):0.00571143651168251609[61],(((USA_Canada_15.0361:0.00499767665435736815,USA_Canada_15.0365:0.00350854260756783536):0.00243428080229533914[53],USA_Canada_15.0308:0.00531371925967522463):0.00636342517750485698[42],(((USA_Canada_15.0356:0.00289410014056354836,USA_Canada_15.0608:0.00205565784793130396):0.00146331119874781521[21],(USA_Canada_15.0348:0.00259540710825626776,USA_Canada_15.0360:0.00328351029207239395):0.00182278536863476523[30]):0.00336659444908598074[12],((USA_Canada_15.0363:0.00363518988348109865,(USA_Canada_15.0350:0.00185116371697167546,(USA_Canada_15.0353:0.00164462820399337794,(USA_Canada_15.0357:0.00266096498548022264,USA_Canada_15.0367:0.00293285491184544370):0.00197521208657421401[70]):0.00215368163105914348[55]):0.00162087329728168939[14]):0.00227054382894795572[5],((USA_Canada_15.0606:0.00149235200833949355,(USA_Canada_15.0604:0.00173084196413088027,USA_Canada_15.0609:0.00178276096568751063):0.00059984888717224197[52]):0.00100395299192550030[46],(USA_Canada_16.0536:0.00200097704578366346,((USA_Canada_15.0597:0.00241022286606709484,USA_Canada_15.0596:0.00197070112131937994):0.00169667390402887292[41],(USA_Canada_15.0366:0.00465879862663778292,((((Wheat_rust_19_1:0.02128378205511771357,13_Rust_4:0.00541774125757887772):0.00663665587266100334[96],108-1_Winter_Wheat_cv_Moats:0.00439116581127306504):0.00550345154738248778[65],231-1_Winter_Wheat_cv_Yukon:0.00445833692268709624):0.00871065981172715852[78],(BC_SPI-1:0.00217451620866541051,(BC_SPI-5-2:0.00224478717389807849,(13_Rust_2:0.01568502209115892401,W088:0.01112575854177705326):0.00408343746444905006[44]):0.00406809142411780535[45]):0.00629660648935833917[69]):0.00668356326690172555[88]):0.00351995651658199796[35]):0.00292805735177110917[6]):0.00253768283125146684[1]):0.00368925504199034762[0]):0.00553949304138884845[6]):0.00574964962301736503[15]):0.00582301183744490542[41]):0.00781748161266050678[88]):0.00942414718708903254[18]):0.01400322414448354306[90],((AB019:0.00920827434682341094,SK026:0.00608892392006756163):0.00936690529287001993[40],(AB020:0.00884813276511980593,AB037:0.01202191842690254059):0.00792273898542334050[29]):0.00933785565590381991[15]):0.01106565638456559302[6],(((AB016:0.01207546754764281770,SK031:0.01377806351295357556):0.00834995199059531713[5],(AB006:0.01599037000969244504,(BC003:0.01063417409176171599,AB030:0.01251305344486520164):0.00624059688171048864[32]):0.00820170251676976929[21]):0.00906933935409532342[6],((BC001:0.01147099192158993093,SK028:0.01015961099208691036):0.00795579605396081954[13],(BC005:0.01260130544054575280,SK030:0.01135861664422202488):0.00805216350464615753[24]):0.00908579619952773997[3]):0.00840439352592056363[1]):0.01256087426496412668[30]):0.02256581717640653365[90],((((((W034_SPI-1:0.00150834232892629503,AR00-05:0.00164979625518741051):0.00131842151303453235[100],W034:0.00236173050788147237):0.00391450822186115936[99],((Zimbabwe_2019_9:0.00220140563776289504,Zimbabwe_2019_11:0.00077981801698975026):0.00184959671583253627[100],(Ethiopia_14.0240:0.00187722573085426355,(Ethiopia_14.0239:0.00453966550264129406,Ethiopia_14.0238:0.00917428106587950959):0.00423050785878202953[96]):0.00511273619869394898[94]):0.00428042516107263963[79]):0.00479230017688363989[74],((Ethiopia_14.0029:0.00687838406625875670,Ethiopia_14.0030:0.00143586082684611671):0.00263882373806886882[100],Kenya_14.K2:0.00170139848430056733):0.00108759059292190237[65]):0.00581306083206775681[92],((((South_Africa_14.SADL4:0.00643973943179523920,South_Africa_14.SAZP3:0.00841869259437601387):0.00661897136354958147[99],((South_Africa_14.SADL2:0.00584038493170261405,South_Africa_14.SADL1:0.00639026630801976109):0.00502739969559014201[100],((South_Africa_14.SADL3:0.00329688709131668043,South_Africa_13.SAZP1:0.00285001916314589487):0.00275226342858263208[100],(((South_Africa_14.SATT4:0.00525781274760137203,South_Africa_14.SAZP2:0.00637731184991803448):0.00441109178184816327[86],(South_Africa_14.SATT3:0.00309277063345897527,South_Africa_14.SATT5:0.00454158153070083510):0.00205447368959184610[47]):0.00162808071691365654[17],South_Africa_14.SATT2:0.00451458906235619340):0.00830652193675446293[100]):0.00421594112002918187[99]):0.00766691919933585545[48]):0.00750300298655318717[85],((South_Africa_14.SADL5:0.01168300302941587161,South_Africa_14.SADL6:0.00568455296242755415):0.01112873672531124528[100],(((South_Africa_14.SATT1:0.00344505586605913091,(((South_Africa_20.0316:0.00543683144465276907,(South_Africa_20.0327:0.00420028366377102249,(South_Africa_20.0329:0.00506797481429042268,South_Africa_20.0315:0.00296326959989348790):0.00197492831905385618[39]):0.00373788509245673393[61]):0.00274814346586286324[53],(Zimbabwe_2019_8:0.00101059183822263922,Zimbabwe_2019_1:0.00178513158804410421):0.00305844514185536894[100]):0.00350741697810010369[88],((South_Africa_16.0771:0.00943319085340894696,(Zimbabwe_2019_5:0.00148148463419216030,(Zimbabwe_2019_7:0.00128797055694285950,(Zimbabwe_2019_3:0.00132125401924160311,((Zimbabwe_2019_6:0.00113858292614044425,(Zimbabwe_2019_4:0.00076798001084918258,(South_Africa_16.0772:0.00818163079219411116,Zimbabwe_2019_2:0.00116367639862990360):0.00217700422108343646[54]):0.00200667649245441036[33]):0.00172532422359577328[13],Zimbabwe_2019_10:0.00156838332488810125):0.00214466644934192254[23]):0.00173585016060086848[10]):0.00190837181086203535[55]):0.00293141461991392903[79]):0.00678023497772357268[33],((((South_Africa_20.0334:0.00365281029542078792,South_Africa_20.0318:0.00231873190543236199):0.00210544928799124859[14],South_Africa_20.0335:0.00398260020276023589):0.00389799104679789364[7],(((South_Africa_20.031:0.00304365110563174952,South_Africa_20.0332:0.00497600702728961345):0.00255084096322248741[15],South_Africa_20.0333:0.00534381159151904074):0.00565695229922811432[4],((((South_Africa_20.0309:0.00303470220046531385,South_Africa_20.0313:0.00226876326027800447):0.00161734702730857369[41],South_Africa_20.0312:0.00364378924358623553):0.00203394224512510116[66],South_Africa_20.0308:0.00455154780622712540):0.00352908376373059062[19],(South_Africa_20.0307:0.00497184328242209449,(South_Africa_20.0331:0.00489582655662159326,South_Africa_20.0326:0.00365350862025076500):0.00331093670170348568[14]):0.00419611682493368186[1]):0.00396413428153486510[0]):0.00467852248285516737[0]):0.00534712089757169700[0],((South_Africa_20.0299:0.00301306844048600210,South_Africa_20.033:0.00576457930412320983):0.00427443218183828650[12],(((South_Africa_20.0324:0.00478472748115698655,(South_Africa_20.0311:0.00830192615226525710,South_Africa_20.0302:0.00433016939900924755):0.00458288725197428509[51]):0.00516043334665677953[9],(South_Africa_20.0321:0.00451398221801773292,South_Africa_20.0322:0.00304533769095348796):0.00314872552499339533[36]):0.00456663045781013997[1],((South_Africa_20.0323:0.00328676486993397660,South_Africa_20.0297:0.00356709568681924183):0.00256306675749161210[7],(South_Africa_20.03:0.00236855513596262489,South_Africa_20.0304:0.01187326409938605463):0.00568021880726118488[39]):0.00629475299145800058[7]):0.00520663791764783192[0]):0.00559001989784447487[0]):0.00733956217282198762[61]):0.01027773865190221778[67]):0.00979633345926296528[84]):0.00611566374918274050[44],((South_Africa_15.SAZP10:0.00475577969791284201,((South_Africa_15.SAZP3:0.00892218785921629169,South_Africa_15.SAZP1:0.01085624677578481134):0.00630619140763927829[13],(South_Africa_15.SAZP4:0.02185295920627464833,South_Africa_15.SAZP2:0.01156515944449484218):0.00738054796057754578[26]):0.00789790477108185361[28]):0.00807610476764435495[6],(South_Africa_15.SAZP6:0.00735508064054678831,((South_Africa_15.SAZP9:0.00366527476501890678,South_Africa_15.SAZP12:0.00449514307276011396):0.00421520372273654579[20],((South_Africa_15.SAZP11:0.00463750333771426916,South_Africa_15.SAZP5:0.00426790387158373138):0.00335214925769238958[43],(South_Africa_15.SAZP7:0.00453700977862667078,South_Africa_15.SAZP8:0.00892620213281068720):0.00610107575535790824[93]):0.00546849105919737337[8]):0.00498462401953450682[2]):0.00656230679643706946[5]):0.00922485881223778122[36]):0.01027295735237595577[72],(Germany_14.0120:0.00328547778305541280,(Poland_14.0010:0.00151272633081224613,(France_15.0188:0.00235001832256662374,France_15.0190:0.00323007828144124525):0.00092702675494896593[100]):0.00094455320857019919[100]):0.00352307337006976676[100]):0.00761125186615468387[74]):0.01173790252581593044[100]):0.04489600721619785295[100],((New_Zealand_12.11:0.00102073922744643701,((((New_Zealand_12.06:0.00308492128801777458,New_Zealand_12.12:0.00310098851976039385):0.00268574103706637228[75],New_Zealand_11.03:0.00371203879489918204):0.00338048241689601747[49],(New_Zealand_14.01:0.00398562662914879288,Kenya_14.K14:0.00246441050360995083):0.00297275613231783682[23]):0.00407567973991481390[11],(Kenya_14.K13:0.00271978169992449694,(((Kenya_14.K15:0.00142508737958910040,Kenya_14.K12:0.00145289613506600977):0.00136444512588016105[71],(Kenya_14.K4:0.00245653472716187175,Kenya_14.K11:0.00248154951079817849):0.00152580209692051321[34]):0.00266242316154572745[38],(((Kenya_14.K7:0.00278535108189732457,Kenya_14.K8:0.00935185050912220109):0.00219712410035302185[5],Kenya_14.K9:0.00252254334285660934):0.00412312383299739266[69],(Kenya_14.K6:0.00320550256601675240,Kenya_14.K5:0.00137624814407804230):0.00224039105011791589[77]):0.00383780403234756321[52]):0.00319785190890001193[38]):0.00575777278618714358[55]):0.00556641704760804049[49]):0.00312677603370994017[29],(New_Zealand_11.02:0.00407145374845714874,Kenya_14.K10:0.00610188123239292779):0.00590027317403474250[62]):0.01159196581724016191[100]):0.01274047290323149575[100]):0.02361727661085568850[100],(W028:0.00856231899601559224,AB046:0.01112819914009542666):0.00851490446523905757[57]):0.02109461089794044050[100]):0.01804035605766113326[90]):0.03277562006380244780[90],((((Pakistan_Qld-3:0.00631789124597957694,(Pakistan_Qld-1:0.00199719547940712750,Pakistan_Qld-2:0.00187733868128143002):0.00199535659488128550[100]):0.00313927940020082737[100],(((Ethiopia_16.0774:0.00224241295732541344,(Ethiopia_16.0779:0.00237590347223314057,Ethiopia_17.0532:0.00795990225086865705):0.00236353386100636182[29]):0.00267084837202369177[28],Ethiopia_16.0775:0.00266931305713777453):0.00314077356772219729[51],Ethiopia_17.0518:0.00473005261765382327):0.00755429882791349566[100]):0.01813745466873950551[100],(((Ethiopia_16.0776:0.00285413363218063555,Pakistan_ATR-3:0.00415239581902133309):0.00584912103432001784[100],Pakistan_ATR-2:0.00512780506707920421):0.00528689442041488291[98],Pakistan_ATR-1:0.00806960922796604550):0.00753795054751264879[98]):0.04974397315641608530[100],(((USA_Canada_15.0349:0.02311343202185997189,((((((China_16.0789:0.00045778323192592694,China_16.0801:0.00085414876449651502):0.01859089668141115925[100],(China_16.0794:0.00469112018033377050,China_16.0788:0.00743523461449334486):0.01967635640954461598[100]):0.02114853262931037231[100],((((China_16.0802:0.00636491691473338190,(China_16.0803:0.00125588650693557219,China_16.0797:0.00111887997790191930):0.00840862523728629595[100]):0.02905335166489280904[100],China_16.0800:0.02172868895166717162):0.01164901525691497235[87],((China_16.0787:0.00076547963018484724,China_16.0783:0.00055850276305338534):0.02085782195698996852[100],China_16.0799:0.01910849259884927695):0.00678567053400860615[86]):0.01072120622129212227[86],((China_16.0798:0.00044231812882616781,China_16.0804:0.00071974797310106508):0.01434488749893627658[100],((China_16.0791:0.00068601096821296035,China_16.0790:0.00072227395518114799):0.00060441989845490024[100],China_16.0793:0.00157571624387847255):0.02571627807459935661[100]):0.02402639194882216084[100]):0.01118761565500123525[89]):0.03614917663609620163[100],((China_17.0193:0.00052396876677857248,China_17.0194:0.00047767557319831260):0.02708738644533079110[100],(China_17.0192:0.01283017378067942763,China_16.0796:0.01661108117134323103):0.01301010658711541923[100]):0.01019650658050304769[86]):0.01153736642005703632[51],(((China_16.0782:0.00209558296847896274,(China_17.0207:0.00073734121532945064,(China_16.0786:0.00114262225612420587,China_17.0197:0.00070878471910105069):0.00039067620776795352[88]):0.00092690122639439937[100]):0.03509921669525482152[100],(China_17.0189:0.00070053263187092800,(China_17.0208:0.00096938101492223506,China_17.0203:0.00054014555240856790):0.00035181677648247155[92]):0.03009529965977009516[100]):0.00804908574685542048[15],(China_17.0190:0.02157625448311021460,(China_17.0204:0.00085087681396077105,China_17.0191:0.00247983711365517071):0.02307970840534978585[100]):0.00898277367083072376[41]):0.00879557490055622553[40]):0.01799197024513614004[100],((W056:0.02763379006860276071,(China_15.0574:0.00093501250160825183,(China_15.0579:0.00184959580876339251,China_15.0573:0.00195339089032402127):0.00126473998659996294[100]):0.03733344959464657276[100]):0.01087699352146027747[66],((((UK_RB2:0.00076045888552958769,UK_RB1:0.00103736106726903289):0.00262273994600933100[100],UK_FW1:0.00976247147943286493):0.00859866994131895310[100],(((Czech_Republic_14.0002:0.00133576605422033108,(Romania_14.0099:0.00158981728288266617,(Turkey_14.0101:0.00148879689207435115,Czech_Republic_14.0059:0.00467604619419676251):0.00140862975625538601[5]):0.00216981996815609470[92]):0.00137647918166318786[12],(((((Austria_14.0009:0.00162177844273516227,(UK_14.0173:0.00214193349458734889,France_14.0015:0.00188364452695059716):0.00136399290127668204[84]):0.00136686997506972304[82],UK_14.0169:0.00129335681382929850):0.00082296742669633037[46],Austria_14.0008:0.00221513113113713323):0.00103719970838977906[37],Croatia_14.0011:0.00151370048991342925):0.00125522628044867396[20],(((Bulgaria_14.0069:0.00184805023056341857,Serbia_14.0103:0.00136175034217148375):0.00056304351567973865[2],(Croatia_14.0001:0.00137850140437354189,(Slovakia_14.0092:0.00075024178867858047,Belgium_14.0098:0.00091760969184145598):0.00081465098804598952[57]):0.00061909234774528994[24]):0.00084309479892769425[7],Slovakia_14.0093:0.00104369368578223552):0.00092335400804869933[7]):0.00155414202416808908[4]):0.00205057447788172063[29],(Italy_14.0076:0.00271631126891202449,(Czech_Republic_14.0060:0.00226124077913283364,(Poland_14.0026:0.00140142198633643237,UK_13.120:0.01015642162946866524):0.00206472860761354546[99]):0.00198294630093349229[39]):0.00174075736274778201[17]):0.00320513244671894425[99]):0.04372017915539993388[100],(Sweden_15.0078:0.00454597727581399803,((Poland_14.0025:0.00240660542855958759,Poland_14.0027:0.00152710913045112453):0.00104858519443262353[100],((((Sweden_17.0089:0.00097470891422488830,Sweden_17.009:0.00094210339106754783):0.00074593078892982089[65],(Sweden_17.0030:0.00159934583963247971,Sweden_17.0031:0.00129995101062786353):0.00152092129677361475[98]):0.00147551328120953886[72],(Sweden_17.0029:0.00149252251161025918,Sweden_17.0028:0.00202850819125725964):0.00166890250790355981[88]):0.00101788689482455274[57],UK_17.0286:0.00202566371238447913):0.00526260515279484021[100]):0.03050995384537432895[100]):0.02916339166189400867[100]):0.02555636799259021139[100]):0.01071133813665155372[66]):0.01657568041389038266[67]):0.03082655947941488617[100],China_16.0144:0.00505853817469440609):0.20085795515068807782[100],((13_Rust_3:0.03152024685393687436,13_Rust_1:0.01983352832388000572):0.02260739101833651038[90],(SK005:0.00825337517643856197,SK037:0.00861906510172756775):0.01129786519653792204[100]):0.03268551065265209304[90]):0.04424838923386363587[90]):0.03652986353086392496[90]):0.04915179009623184964[100]):0.02931536105451566093[100],UK_14.0141:0.01358125811112026807):0.01869102959541940959[100],New_Zealand_12.07:0.01413263356754397050):0.01165665890483246099[33]):0.01650808884328149734[48]):0.00744333694733617136[98],(((UK_78.66:0.00185134734368913611,(New_Zealand_06-01:0.00202819643329105919,New_Zealand_12-08:0.00180866356381077179):0.00101727887788825942[61]):0.00115657134513563048[51],UK_13.09:0.00247003422448439881):0.00225577579323520995[63],(((Chile_30:0.00422667142145874766,Chile_3:0.00900636914136111223):0.00431666020605208766[48],Chile_4:0.00324780758026849007):0.00412274111830023340[24],(Chile_18:0.01000330860805410949,Chile_31:0.00820084654210841146):0.00477733509697767476[27]):0.00694294502633220189[100]):0.00932762918473052996[100]):0.01510140828128341516[100],UK_France_J0085F:0.00114415395346329374);
